# Supplementary material for: Self-esteem and body image satisfaction in women with PCOS in the Middle East: Cross-sectional social media study
Source: PLoS One. 2024 Apr 25;19(4):e0301707. doi: 10.1371/journal.pone.0301707 (PMC11045070; doi:10.1371/journal.pone.0301707)
Supplement: S1 Raw data — (XLSX) [file pone.0301707.s003.xlsx]

## Sheet: Sheet1
Age	Weight	Height	Body shape	Marital Status	PCOS	conception difficulty	periods	hirsutism	acne	hair loss	acanthosis nigricans	15.weight influenced how you think about yourself as a person	16. avoid seeing yourself in the mirror	long times across the mirror analyzing my appearance	feel attractive	avoid social interactions	weight change?	satisfied/confident	BMI
30	72	151	2: Triangle	Married	Yes	0	irregular	1	1	1	1	1	1	1	0	1	lose	0	31.5776
34	66	156	3: Rounded	Married	Yes	not trying	irregular	1	1	1	1	1	1	0	0	0	lose	0	27.1203
24	85	151	3: Rounded	Single	Yes	0	irregular	1	1	1	1	1	1	1	1	1	lose	1	37.2791
25	70	159	5: Hourglass	Single	Yes	not trying	irregular	1	0	1	1	0	0	1	1	0	lose	0	27.6888
24	90	165	4: Rectangle	Single	Yes	not trying	irregular	1	1	1	1	1	1	1	1	1	lose	0	33.0579
24	110	167	2: Triangle	Married	Yes	1	irregular	0	1	1	1	0	0	0	1	0	lose	1	39.4421
29	77	156	2: Triangle	Married	Yes	not trying	regular	1	1	1	1	1	0	0	1	0	lose	0	31.6404
31	74	156	4: Rectangle	Married	Yes	1	regular	0	0	0	1	1	1	0	0	0	lose	0	30.4076
38	57	160	2: Triangle	Single	Yes	not trying	regular	1	1	1	1	0	0	1	1	0	lose	1	22.2656
32	75	159	4: Rectangle	Married	Yes	0	irregular	0	1	1	0	1	1	1	1	1	lose	0	29.6665
36	107	164	5: Hourglass	Single	Yes	0	irregular	1	0	1	1	0	0	0	1	0	lose	1	39.7829
30	76	152	3: Rounded	Divorced	Yes	0	irregular	0	0	0	1	1	1	1	1	0	lose	1	32.8947
18	50	163	5: Hourglass	Single	Yes	not trying	irregular	0	0	0	0	1	0	0	1	0	maintain	1	18.8189
28	52	160	4: Rectangle	Single	Yes	0	regular	1	0	0	0	0	1	0	1	0	maintain	1	20.3125
22	50	156	5: Hourglass	Single	Yes	not trying	irregular	1	1	1	0	1	0	1	1	1	maintain	0	20.5457
24	62	165	4: Rectangle	Single	Yes	not trying	irregular	0	0	1	1	1	0	1	1	0	lose	1	22.7732
43	95	152	3: Rounded	Married	Yes	not trying	irregular	0	0	1	0	1	1	0	0	0	lose	1	41.1184
27	51	150	2: Triangle	Married	Yes	not trying	regular	0	0	0	0	1	1	0	1	0	maintain	1	22.6667
30	53	164	2: Triangle	Married	Yes	0	regular	0	0	1	1	0	0	1	1	0	gain	1	19.7055
26	65	156	4: Rectangle	Married	Yes	not trying	irregular	1	0	0	0	1	0	0	1	0	lose	1	26.7094
20	55	151	4: Rectangle	Single	Yes	not trying	irregular	1	1	0	0	1	1	1	0	0	lose	1	24.1217
18	58	160	4: Rectangle	Single	Yes	0	irregular	1	0	1	0	0	1	0	1	0	lose	1	22.6562
24	105	168	5: Hourglass	Single	Yes	not trying	regular	1	1	0	1	1	1	1	0	1	lose	0	37.2024
24	99	159	5: Hourglass	Married	Yes	0	regular	1	0	1	1	1	0	0	1	1	lose	0	39.1598
40	85	159	3: Rounded	Married	Yes	0	irregular	0	0	1	1	0	0	0	1	0	lose	1	33.6221
29	57	154	5: Hourglass	Divorced	Yes	not trying	irregular	0	1	1	1	1	0	1	1	0	maintain	1	24.0344
42	80	163	3: Rounded	Married	Yes	1	irregular	1	0	1	1	1	1	1	0	1	lose	0	30.1103
28	56	165	5: Hourglass	Divorced	Yes	not trying	irregular	0	0	1	0	1	0	0	1	0	maintain	1	20.5693
28	83	150	3: Rounded	Married	Yes	1	irregular	0	0	0	1	1	0	0	1	0	lose	0	36.8889
24	75	166	1: Inverted Triangle	Single	Yes	0	regular	1	0	1	1	1	0	0	1	0	lose	0	27.2173
26	64	165	2: Triangle	Married	Yes	0	regular	1	1	0	0	1	0	0	1	0	maintain	1	23.5078
23	95	155	3: Rounded	Single	Yes	not trying	irregular	1	1	1	1	1	1	0	0	1	lose	0	39.5421
32	92	162	3: Rounded	Married	Yes	not trying	irregular	1	0	1	1	1	1	0	0	1	lose	0	35.0556
36	88	162	5: Hourglass	Married	Yes	1	irregular	1	0	0	0	0	0	0	1	0	lose	1	33.5315
33	91	145	3: Rounded	Single	Yes	0	irregular	1	1	1	1	0	1	0	1	0	lose	0	43.2818
23	53	146	4: Rectangle	Married	Yes	1	irregular	1	1	0	1	0	0	0	1	0	gain	1	24.864
20	85	152	5: Hourglass	Single	Yes	not trying	regular	1	1	1	1	0	0	0	1	0	lose	1	36.7902
23	65	155	5: Hourglass	Single	Yes	not trying	irregular	1	1	1	0	1	1	1	0	0	lose	0	27.0552
19	86	165	5: Hourglass	Single	Yes	not trying	irregular	1	1	1	1	1	1	1	1	1	lose	0	31.5886
39	79	160	5: Hourglass	Married	Yes	not trying	regular	0	1	0	1	1	1	1	0	1	lose	0	30.8594
37	69	164	2: Triangle	Married	Yes	not trying	irregular	1	0	1	1	1	1	1	0	0	lose	0	25.6544
29	61	162	2: Triangle	Married	Yes	0	irregular	1	0	0	0	1	1	0	0	0	lose	0	23.2434
26	58	153	5: Hourglass	Single	Yes	0	irregular	0	0	0	0	1	0	1	1	0	maintain	1	24.7768
31	40	153	4: Rectangle	Married	Yes	1	regular	0	0	0	0	1	0	0	1	0	gain	1	17.0874
32	78	171	5: Hourglass	Single	Yes	not trying	irregular	1	1	0	1	1	1	0	1	0	lose	0	26.6749
29	65	150	2: Triangle	Married	Yes	not trying	irregular	1	1	1	1	1	1	0	1	0	lose	0	28.8889
25	53	164	4: Rectangle	Married	Yes	not trying	irregular	1	0	0	0	0	0	0	1	0	maintain	1	19.7055
24	50	158	4: Rectangle	Married	Yes	0	regular	0	0	1	0	1	0	0	1	0	gain	1	20.0288
39	117	162	1: Inverted Triangle	Married	Yes	0	irregular	1	0	1	0	1	1	1	0	1	lose	0	44.5816
23	92	167	5: Hourglass	Married	Yes	1	irregular	1	0	1	1	1	0	0	1	0	lose	0	32.9879
26	84	158	3: Rounded	Single	Yes	0	irregular	0	0	0	0	1	0	0	1	0	lose	0	33.6485
41	68	166	5: Hourglass	Single	Yes	0	regular	0	0	1	0	1	0	0	1	0	lose	1	24.677
18	55	158	5: Hourglass	Single	Yes	not trying	irregular	0	1	0	0	1	1	1	1	0	lose	1	22.0317
30	60	155	4: Rectangle	Married	Yes	not trying	irregular	0	0	0	0	0	0	1	1	0	lose	1	24.974
28	73	160	4: Rectangle	Married	Yes	not trying	regular	0	0	1	0	1	1	1	1	0	lose	0	28.5156
28	84	160	4: Rectangle	Married	Yes	0	irregular	1	0	1	1	1	1	1	1	1	lose	1	32.8125
31	90	162	5: Hourglass	Married	Yes	0	irregular	1	0	0	0	1	0	0	1	0	lose	1	34.2936
30	68	165	5: Hourglass	Divorced	Yes	0	irregular	1	1	1	1	1	1	1	0	1	lose	0	24.977
25	88	157	5: Hourglass	Single	Yes	0	regular	1	1	0	0	0	0	0	1	0	lose	1	35.7012
36	110	160	4: Rectangle	Married	Yes	not trying	irregular	1	0	0	0	1	1	0	0	1	lose	0	42.9687
23	64	155	5: Hourglass	Married	Yes	1	irregular	0	1	1	1	1	0	1	1	0	lose	0	26.6389
31	72	169	2: Triangle	Married	Yes	1	regular	0	1	0	0	1	0	0	1	0	lose	1	25.2092
34	88	159	3: Rounded	Married	Yes	1	regular	1	0	1	1	1	1	1	0	1	lose	0	34.8087
35	66	155	3: Rounded	Married	Yes	1	irregular	1	1	0	1	0	1	1	1	0	lose	1	27.4714
34	97	170	5: Hourglass	Married	Yes	not trying	regular	0	0	0	0	1	0	1	1	0	maintain	1	33.564
18	65	150	2: Triangle	Single	Yes	not trying	regular	0	0	1	1	1	0	0	1	0	lose	1	28.8889
27	95	163	3: Rounded	Single	Yes	not trying	irregular	1	0	0	1	1	1	1	1	1	lose	0	35.756
40	80	157	5: Hourglass	Single	Yes	not trying	regular	1	0	1	1	1	1	0	1	0	lose	0	32.4557
31	68	159	1: Inverted Triangle	Married	Yes	0	regular	1	0	1	1	1	1	1	0	1	lose	0	26.8977
26	85	155	4: Rectangle	Married	Yes	0	irregular	1	1	0	0	1	1	0	1	0	lose	0	35.3798
21	75	168	2: Triangle	Single	Yes	not trying	irregular	1	1	0	0	0	0	0	1	0	lose	0	26.5731
31	53	161	4: Rectangle	Married	Yes	not trying	irregular	1	1	1	1	1	1	1	0	0	maintain	0	20.4467
40	100	160	2: Triangle	Divorced	Yes	not trying	irregular	0	0	1	0	1	1	0	1	0	lose	1	39.0625
44	63	156	4: Rectangle	Married	Yes	1	irregular	1	1	0	1	1	0	0	0	0	lose	0	25.8876
25	59	166	4: Rectangle	Single	Yes	not trying	regular	1	1	0	1	1	1	0	1	0	lose	0	21.4109
40	120	158	3: Rounded	Single	Yes	not trying	regular	1	0	0	1	1	0	0	1	0	lose	0	48.0692
24	74	152	4: Rectangle	Single	Yes	0	irregular	0	0	0	1	1	1	1	1	1	lose	0	32.0291
32	88	164	5: Hourglass	Married	Yes	1	irregular	1	1	1	1	1	1	0	1	1	lose	0	32.7186
22	45	150	5: Hourglass	Single	Yes	0	irregular	0	0	1	0	1	0	1	1	1	gain	1	20
31	57	160	5: Hourglass	Single	Yes	not trying	regular	1	1	1	0	0	0	0	0	0	maintain	1	22.2656
27	86	159	5: Hourglass	Single	Yes	not trying	irregular	1	1	1	1	1	1	1	1	0	lose	0	34.0176
24	75	152	3: Rounded	Single	Yes	not trying	irregular	1	1	1	1	1	1	1	0	1	lose	0	32.4619
39	83	171	2: Triangle	Divorced	Yes	not trying	irregular	1	0	1	1	1	1	0	1	0	lose	0	28.3848
41	120	160	5: Hourglass	Married	Yes	1	regular	0	1	1	1	0	0	0	1	0	lose	1	46.875
40	111	152	3: Rounded	Married	Yes	not trying	regular	1	0	0	1	1	1	0	0	1	lose	0	48.0436
30	60	155	4: Rectangle	Single	Yes	not trying	irregular	0	0	1	1	0	0	0	1	1	lose	1	24.974
37	95	154	3: Rounded	Married	Yes	1	irregular	1	0	1	1	1	1	0	0	0	lose	0	40.0573
35	77	157	2: Triangle	Married	Yes	1	irregular	1	0	1	1	1	1	1	1	0	lose	1	31.2386
37	89	163	2: Triangle	Married	Yes	1	regular	0	0	0	0	1	1	1	1	1	lose	1	33.4977
24	40	152	2: Triangle	Single	Yes	not trying	irregular	1	0	1	0	0	0	1	1	0	gain	1	17.313
20	100	161	3: Rounded	Single	Yes	not trying	irregular	1	1	1	1	1	1	1	1	1	lose	0	38.5788
34	55	167	4: Rectangle	Divorced	Yes	not trying	regular	1	0	1	1	0	1	1	1	1	gain	1	19.721
21	64	169	5: Hourglass	Single	Yes	not trying	regular	1	0	1	1	1	0	0	1	0	lose	1	22.4082
24	69	156	1: Inverted Triangle	Married	Yes	1	irregular	1	1	1	0	1	1	0	1	0	lose	1	28.3531
35	46	155	5: Hourglass	Married	Yes	1	irregular	1	1	1	0	1	1	1	1	1	maintain	0	19.1467
20	65	160	4: Rectangle	Single	Yes	not trying	irregular	1	1	1	0	1	0	0	1	1	lose	0	25.3906
40	78	169	5: Hourglass	Single	Yes	not trying	irregular	0	0	0	1	0	0	0	1	0	lose	1	27.31
30	65	157	5: Hourglass	Single	Yes	not trying	regular	1	1	1	1	1	0	1	1	1	lose	1	26.3702
31	82	164	5: Hourglass	Married	Yes	0	regular	0	0	0	0	1	1	1	0	0	lose	0	30.4878
27	98	170	2: Triangle	Married	Yes	0	regular	1	1	0	1	1	1	1	1	0	lose	0	33.91
25	84	167	3: Rounded	Married	Yes	1	irregular	1	1	1	1	1	1	0	1	0	lose	0	30.1194
40	73	160	5: Hourglass	Divorced	Yes	not trying	irregular	0	0	1	1	1	1	0	1	0	lose	0	28.5156
23	115	160	3: Rounded	Single	Yes	not trying	irregular	1	1	1	1	1	1	0	0	1	lose	0	44.9219
33	89	165	5: Hourglass	Married	Yes	1	irregular	1	1	1	1	1	1	1	1	1	lose	0	32.6905
32	93	150	3: Rounded	Married	Yes	1	irregular	0	0	1	1	1	1	1	1	1	lose	0	41.3333
30	94	153	3: Rounded	Single	Yes	not trying	irregular	0	1	1	1	1	1	1	0	1	lose	0	40.1555
24	56	170	4: Rectangle	Single	Yes	0	irregular	1	1	0	0	1	1	1	0	1	gain	0	19.3772
31	64	161	1: Inverted Triangle	Married	Yes	not trying	irregular	1	1	0	0	1	1	0	1	0	lose	0	24.6904
37	110	160	3: Rounded	Married	Yes	1	irregular	1	0	1	1	1	1	0	0	1	lose	0	42.9687
28	76	150	5: Hourglass	Married	Yes	not trying	regular	0	0	0	0	1	1	0	1	1	lose	0	33.7778
29	73	157	2: Triangle	Married	Yes	not trying	regular	0	0	0	0	1	1	0	0	0	lose	0	29.6158
27	67	164	5: Hourglass	Single	Yes	0	irregular	1	0	1	0	1	1	1	1	0	maintain	0	24.9108
21	47	153	4: Rectangle	Single	Yes	not trying	regular	1	1	1	0	0	0	0	1	0	maintain	1	20.0777
23	63	151	2: Triangle	Single	Yes	not trying	regular	1	1	0	0	1	1	1	1	0	lose	0	27.6304
24	50	160	4: Rectangle	Divorced	Yes	not trying	irregular	1	0	1	1	0	0	1	1	1	maintain	1	19.5312
27	130	171	5: Hourglass	Married	Yes	1	irregular	0	1	1	1	1	0	0	0	1	lose	0	44.4581
21	58	150	2: Triangle	Single	Yes	not trying	irregular	1	0	1	1	1	1	1	0	0	lose	0	25.7778
36	75	157	4: Rectangle	Married	Yes	1	regular	1	0	1	0	0	0	0	1	0	lose	0	30.4272
31	70	158	5: Hourglass	Married	Yes	1	irregular	1	1	0	1	0	0	0	1	0	lose	0	28.0404
29	58	160	5: Hourglass	Single	Yes	not trying	regular	1	0	0	0	0	0	1	1	0	maintain	1	22.6562
30	70	169	4: Rectangle	Divorced	Yes	0	regular	0	0	1	0	1	0	0	1	0	lose	1	24.5089
21	71	153	1: Inverted Triangle	Single	Yes	not trying	irregular	1	0	1	1	1	0	1	1	0	lose	1	30.3302
39	90	150	5: Hourglass	Single	Yes	not trying	regular	0	0	0	0	0	0	0	1	0	lose	1	40
38	64	149	2: Triangle	Married	Yes	1	irregular	1	0	0	1	1	1	0	0	1	lose	0	28.8275
26	68	161	5: Hourglass	Single	Yes	not trying	regular	0	1	1	0	1	1	0	1	0	lose	0	26.2336
26	97	160	5: Hourglass	Married	Yes	not trying	irregular	1	1	0	1	1	1	1	1	1	lose	0	37.8906
23	50	167	1: Inverted Triangle	Single	Yes	not trying	regular	1	0	0	0	0	0	0	1	0	maintain	1	17.9282
23	78	161	3: Rounded	Single	Yes	not trying	irregular	1	1	1	1	1	1	0	0	1	lose	0	30.0914
39	88	152	5: Hourglass	Married	Yes	not trying	regular	0	0	0	0	1	0	0	1	0	lose	1	38.0886
33	62	160	4: Rectangle	Married	Yes	not trying	irregular	0	0	0	0	1	1	0	1	1	lose	1	24.2187
32	75	159	3: Rounded	Married	Yes	1	irregular	1	1	1	0	1	1	1	0	0	lose	0	29.6665
27	68	161	3: Rounded	Single	Yes	0	irregular	1	0	0	1	1	1	1	1	1	lose	0	26.2336
24	67	170	3: Rounded	Single	Yes	not trying	regular	1	1	1	1	1	1	1	1	0	lose	0	23.1834
41	56	160	5: Hourglass	Married	Yes	0	regular	1	1	0	0	0	0	0	1	0	maintain	1	21.875
33	112	170	5: Hourglass	Married	Yes	not trying	regular	0	0	0	0	1	1	0	1	0	lose	0	38.7543
27	84	165	2: Triangle	Single	Yes	not trying	irregular	1	1	0	0	1	0	1	1	0	lose	0	30.854
33	80	163	3: Rounded	Married	Yes	not trying	irregular	1	0	0	0	1	1	1	0	1	lose	0	30.1103
22	43	165	5: Hourglass	Single	Yes	not trying	regular	1	1	1	1	1	0	1	1	0	maintain	1	15.7943
47	78	162	3: Rounded	Married	Yes	1	regular	0	0	0	0	1	1	0	1	0	lose	1	29.7211
28	66	154	1: Inverted Triangle	Single	Yes	not trying	irregular	1	1	1	0	1	0	1	1	0	lose	1	27.8293
33	70	165	3: Rounded	Married	Yes	0	regular	1	1	1	1	1	1	0	1	0	lose	1	25.7117
23	95	154	2: Triangle	Single	Yes	not trying	regular	1	1	1	0	1	0	0	1	1	lose	0	40.0573
33	100	154	5: Hourglass	Married	Yes	1	irregular	1	0	1	0	1	1	1	0	1	lose	0	42.1656
30	87	160	5: Hourglass	Single	Yes	not trying	regular	1	0	1	1	1	1	1	1	0	lose	0	33.9844
34	54	154	4: Rectangle	Married	Yes	0	regular	1	1	0	0	1	1	0	0	0	lose	0	22.7694
31	80	152	2: Triangle	Married	Yes	1	regular	1	0	0	1	1	1	1	0	0	lose	0	34.626
31	81	156	2: Triangle	Single	Yes	0	irregular	1	1	1	1	1	1	1	1	0	lose	0	33.284
40	83	162	2: Triangle	Married	Yes	not trying	regular	0	0	0	0	1	0	0	1	1	lose	0	31.6263
21	62	151	5: Hourglass	Single	Yes	not trying	regular	1	0	0	1	1	1	1	1	0	lose	1	27.1918
35	81	157	2: Triangle	Single	Yes	0	regular	0	0	1	1	1	0	1	1	0	lose	0	32.8614
25	67	155	2: Triangle	Married	Yes	not trying	irregular	1	0	0	1	1	1	1	1	0	lose	1	27.8876
21	46	150	5: Hourglass	Single	Yes	not trying	irregular	1	1	1	0	1	1	1	1	1	gain	0	20.4444
24	60	148	4: Rectangle	Single	Yes	not trying	irregular	1	0	0	0	1	1	0	1	0	lose	0	27.3923
23	53	147	5: Hourglass	Single	Yes	not trying	regular	1	1	0	1	1	1	1	0	0	lose	1	24.5268
33	101	155	3: Rounded	Married	Yes	not trying	irregular	0	1	1	1	1	1	0	0	1	lose	0	42.0395
22	77	161	4: Rectangle	Single	Yes	not trying	irregular	1	0	0	1	1	1	1	1	1	lose	0	29.7056
31	82	163	2: Triangle	Married	Yes	not trying	regular	1	1	0	1	1	1	0	1	0	lose	0	30.863
34	77	174	5: Hourglass	Divorced	Yes	not trying	irregular	1	1	1	0	1	0	0	1	0	maintain	1	25.4327
24	98	168	5: Hourglass	Single	Yes	not trying	irregular	0	1	0	0	1	0	1	1	0	lose	1	34.7222
27	103	167	4: Rectangle	Single	Yes	not trying	irregular	1	0	0	0	1	0	0	1	0	lose	0	36.9321
33	51	149	5: Hourglass	Married	Yes	1	irregular	1	0	1	0	1	1	0	1	0	lose	1	22.9719
21	57	163	5: Hourglass	Single	Yes	not trying	irregular	1	0	1	0	0	1	0	1	0	maintain	1	21.4536
25	53	161	2: Triangle	Single	Yes	not trying	irregular	1	1	1	1	1	1	1	0	1	maintain	0	20.4467
22	54	162	4: Rectangle	Single	Yes	not trying	regular	1	1	0	1	1	0	0	1	0	maintain	0	20.5761
35	42	150	5: Hourglass	Married	Yes	0	irregular	1	0	0	0	0	1	1	1	1	gain	0	18.6667
31	60	156	2: Triangle	Single	Yes	0	regular	1	1	1	1	1	1	1	0	0	lose	0	24.6548
20	110	162	3: Rounded	Single	Yes	not trying	irregular	1	1	1	1	1	1	1	1	1	lose	0	41.9143
26	47	145	2: Triangle	Single	Yes	not trying	irregular	1	1	0	1	0	0	0	1	0	maintain	1	22.3543
36	65	150	4: Rectangle	Widowed	Yes	not trying	regular	1	1	1	1	1	1	1	0	1	lose	0	28.8889
30	80	154	2: Triangle	Single	Yes	not trying	regular	1	0	0	1	0	0	0	1	0	maintain	1	33.7325
31	89	162	5: Hourglass	Divorced	Yes	not trying	regular	0	1	0	0	1	1	1	0	1	lose	0	33.9125
21	53	158	1: Inverted Triangle	Single	Yes	0	regular	1	1	0	0	1	0	1	1	0	gain	1	21.2306
32	75	159	4: Rectangle	Married	Yes	not trying	regular	1	0	0	0	1	1	0	0	1	lose	0	29.6665
25	55	153	4: Rectangle	Single	Yes	not trying	irregular	1	1	1	1	1	1	1	1	0	lose	0	23.4952
31	80	170	2: Triangle	Single	Yes	not trying	irregular	1	0	0	1	1	1	1	1	0	lose	0	27.6817
22	62	158	5: Hourglass	Single	Yes	not trying	irregular	0	0	1	0	0	0	0	1	0	lose	1	24.8358
30	75	165	3: Rounded	Married	Yes	not trying	irregular	1	0	1	0	1	1	1	1	0	lose	0	27.5482
23	59	155	5: Hourglass	Married	Yes	0	regular	1	0	1	1	0	0	1	1	0	maintain	1	24.5578
27	82	154	2: Triangle	Married	Yes	not trying	regular	0	0	0	1	1	0	0	1	0	lose	1	34.5758
21	64	155	2: Triangle	Single	Yes	not trying	irregular	1	1	1	1	1	1	0	0	0	lose	1	26.6389
25	51	157	2: Triangle	Single	Yes	not trying	regular	0	0	0	0	1	1	1	1	0	gain	0	20.6905
33	74	160	2: Triangle	Married	Yes	not trying	irregular	1	1	1	0	1	1	0	1	0	lose	0	28.9062
23	70	158	1: Inverted Triangle	Single	Yes	not trying	regular	1	0	0	1	1	1	1	1	1	lose	0	28.0404
33	115	162	2: Triangle	Single	Yes	0	irregular	1	0	1	1	1	1	1	0	1	lose	0	43.8195
25	57	153	4: Rectangle	Single	Yes	0	irregular	1	1	0	1	1	1	1	1	0	lose	0	24.3496
39	73	170	5: Hourglass	Married	Yes	0	regular	0	0	0	0	0	0	0	1	0	lose	1	25.2595
38	80	157	3: Rounded	Married	Yes	not trying	irregular	1	1	0	1	1	1	0	0	1	lose	0	32.4557
30	135	172	5: Hourglass	Married	Yes	not trying	regular	1	0	0	1	1	0	1	0	1	lose	0	45.6328
26	72	168	2: Triangle	Married	Yes	1	irregular	1	1	1	1	1	1	0	1	0	lose	1	25.5102
41	72	153	2: Triangle	Married	Yes	0	regular	0	0	1	0	1	0	0	1	0	lose	0	30.7574
29	75	158	2: Triangle	Single	Yes	not trying	regular	0	0	1	0	1	1	0	0	1	lose	0	30.0433
20	67	163	5: Hourglass	Single	Yes	not trying	irregular	1	1	1	1	1	1	1	1	1	lose	0	25.2174
32	76	161	3: Rounded	Married	Yes	0	irregular	1	0	1	1	1	1	1	1	1	lose	0	29.3199
25	60	155	2: Triangle	Married	Yes	1	irregular	1	1	1	0	0	0	0	1	0	lose	1	24.974
41	57	155	4: Rectangle	Married	Yes	not trying	irregular	1	0	1	0	0	0	0	1	0	maintain	1	23.7253
40	70	156	5: Hourglass	Married	Yes	1	regular	1	0	1	0	1	1	1	0	0	lose	0	28.764
48	66	157	3: Rounded	Married	Yes	1	irregular	0	0	1	0	1	0	1	1	0	lose	0	26.7759
23	142	156	5: Hourglass	Single	Yes	not trying	irregular	1	1	1	1	1	1	1	1	1	lose	0	58.3498
28	90	162	4: Rectangle	Married	Yes	1	irregular	1	1	1	1	1	0	1	1	0	lose	0	34.2936
24	57	159	5: Hourglass	Married	Yes	0	irregular	1	0	1	0	1	1	1	1	0	maintain	1	22.5466
26	65	161	5: Hourglass	Married	Yes	not trying	irregular	0	0	0	1	1	1	1	1	0	lose	0	25.0762
25	50	154	5: Hourglass	Single	Yes	not trying	regular	0	0	0	1	0	0	0	1	0	maintain	1	21.0828
24	75	159	4: Rectangle	Married	Yes	not trying	irregular	1	1	0	1	1	1	1	1	1	lose	0	29.6665
28	68	158	1: Inverted Triangle	Married	Yes	1	irregular	1	1	0	0	1	0	0	1	0	lose	0	27.2392
21	48	152	5: Hourglass	Single	Yes	not trying	irregular	0	0	1	1	0	0	0	1	0	maintain	1	20.7756
26	56	158	4: Rectangle	Single	Yes	not trying	irregular	0	0	1	0	1	0	1	1	0	lose	1	22.4323
36	57	166	5: Hourglass	Single	Yes	not trying	regular	1	0	0	0	0	0	0	1	0	maintain	1	20.6852
23	99	163	3: Rounded	Single	Yes	not trying	regular	0	0	0	1	1	1	1	1	1	lose	0	37.2615
36	98	170	3: Rounded	Married	Yes	1	irregular	1	0	1	1	1	0	0	1	0	lose	0	33.91
35	55	157	5: Hourglass	Single	Yes	not trying	irregular	0	0	0	0	1	1	1	1	0	lose	1	22.3133
23	61	160	4: Rectangle	Single	Yes	not trying	regular	1	0	0	0	1	1	0	1	0	lose	0	23.8281
29	65	162	4: Rectangle	Married	Yes	0	irregular	1	0	0	0	0	0	0	1	0	maintain	1	24.7676
32	64	157	5: Hourglass	Married	Yes	0	regular	0	0	1	1	1	1	1	0	1	lose	0	25.9645
23	51	153	5: Hourglass	Single	Yes	not trying	regular	1	0	1	1	1	1	1	0	1	lose	0	21.7865
26	53	155	2: Triangle	Single	Yes	1	irregular	0	0	0	0	1	0	0	1	0	maintain	1	22.0604
21	51	152	2: Triangle	Divorced	Yes	not trying	irregular	0	0	0	0	0	0	0	1	0	gain	1	22.0741
21	65	167	5: Hourglass	Single	Yes	not trying	irregular	1	1	1	0	1	1	1	1	0	lose	0	23.3067
28	55	168	5: Hourglass	Single	Yes	not trying	regular	0	0	0	0	1	1	1	0	0	maintain	0	19.487
24	63	148	4: Rectangle	Single	Yes	not trying	irregular	1	0	0	1	1	1	1	0	1	lose	0	28.7619
31	85	163	4: Rectangle	Single	Yes	not trying	regular	1	1	0	1	1	1	1	0	1	lose	0	31.9922
23	78	156	4: Rectangle	Divorced	Yes	not trying	irregular	1	1	1	1	1	1	1	0	1	lose	0	32.0513
34	122	165	3: Rounded	Married	Yes	1	irregular	1	1	0	1	1	1	0	1	0	lose	0	44.8118
36	130	154	2: Triangle	Single	Yes	1	irregular	1	0	1	1	1	1	0	0	1	lose	0	54.8153
26	104	171	4: Rectangle	Single	Yes	not trying	irregular	1	1	1	1	1	0	1	1	0	lose	0	35.5665
21	113	166	1: Inverted Triangle	Single	Yes	not trying	regular	1	1	1	1	1	0	1	1	0	lose	0	41.0074
29	77	159	4: Rectangle	Married	Yes	0	irregular	1	1	1	0	1	1	0	0	1	lose	0	30.4577
37	75	160	2: Triangle	Married	Yes	1	regular	1	1	1	1	1	1	0	1	0	lose	0	29.2969
25	50	150	2: Triangle	Single	Yes	not trying	irregular	1	1	1	1	1	0	1	1	0	lose	1	22.2222
23	57	167	1: Inverted Triangle	Single	Yes	0	irregular	0	0	0	0	0	0	0	1	0	gain	1	20.4382
32	55	153	2: Triangle	Married	Yes	1	irregular	1	0	1	1	1	1	0	1	0	lose	0	23.4952
25	118	162	5: Hourglass	Single	Yes	not trying	regular	0	0	0	0	1	1	1	1	0	lose	0	44.9627
29	50	167	5: Hourglass	Married	Yes	1	irregular	1	0	1	0	0	0	0	0	0	gain	0	17.9282
24	58	150	5: Hourglass	Married	Yes	1	irregular	0	0	1	1	1	0	0	1	0	lose	0	25.7778
24	45	161	4: Rectangle	Married	Yes	1	regular	1	1	0	0	1	0	0	0	0	gain	0	17.3604
23	120	167	5: Hourglass	Married	Yes	0	regular	0	0	0	1	1	1	1	1	0	lose	0	43.0277
50	83	157	3: Rounded	Single	Yes	not trying	regular	0	0	1	0	1	1	0	1	1	lose	0	33.6728
31	100	155	2: Triangle	Single	Yes	not trying	irregular	0	0	1	1	1	1	0	1	1	lose	0	41.6233
25	80	158	2: Triangle	Single	Yes	not trying	irregular	1	1	0	1	1	0	1	1	0	lose	0	32.0461
31	57	155	4: Rectangle	Single	Yes	not trying	regular	1	1	1	0	1	0	1	1	0	maintain	1	23.7253
23	83	155	5: Hourglass	Single	Yes	not trying	irregular	1	1	1	1	0	0	1	1	0	lose	0	34.5473
22	52	176	4: Rectangle	Single	Yes	not trying	regular	1	1	0	0	0	1	1	1	0	gain	1	16.7872
30	110	160	3: Rounded	Single	Yes	0	regular	0	0	0	0	0	0	0	1	0	lose	1	42.9687
19	60	163	4: Rectangle	Married	Yes	not trying	irregular	1	1	1	1	1	1	1	1	0	maintain	1	22.5827
26	67	155	2: Triangle	Single	Yes	0	regular	1	0	1	1	1	1	1	1	1	lose	1	27.8876
27	61	160	1: Inverted Triangle	Married	Yes	0	irregular	0	0	1	0	0	0	0	1	0	lose	1	23.8281
27	80	160	3: Rounded	Single	Yes	not trying	irregular	1	1	1	1	1	1	0	1	1	lose	0	31.25
36	55	156	2: Triangle	Married	Yes	0	regular	1	1	1	0	0	0	0	1	0	maintain	1	22.6003
27	111	166	5: Hourglass	Single	Yes	not trying	irregular	0	0	1	1	0	0	1	1	1	lose	0	40.2816
28	75	169	2: Triangle	Married	Yes	not trying	regular	0	0	0	1	1	1	0	1	1	lose	0	26.2596
27	50	157	5: Hourglass	Married	Yes	0	regular	0	1	1	0	0	0	0	1	0	maintain	1	20.2848
26	95	150	3: Rounded	Single	Yes	not trying	irregular	0	1	0	1	1	0	1	1	0	lose	1	42.2222
30	65	158	2: Triangle	Divorced	Yes	not trying	irregular	0	1	0	0	0	0	0	1	0	lose	1	26.0375
28	54	156	5: Hourglass	Single	Yes	not trying	regular	0	1	1	1	1	0	0	1	0	maintain	1	22.1893
30	85	158	3: Rounded	Married	Yes	not trying	irregular	1	1	1	1	1	1	0	1	0	lose	0	34.049
28	65	161	5: Hourglass	Married	Yes	0	regular	0	0	1	1	0	0	0	1	0	lose	1	25.0762
26	52	157	4: Rectangle	Married	Yes	0	regular	0	1	0	1	1	1	1	1	0	maintain	1	21.0962
24	65	166	4: Rectangle	Single	Yes	not trying	irregular	1	0	0	0	1	0	0	1	0	maintain	0	23.5883
35	89	160	2: Triangle	Married	Yes	1	irregular	0	1	0	0	1	0	0	1	0	lose	0	34.7656
26	85	153	2: Triangle	Married	Yes	1	regular	0	1	1	1	1	1	1	1	1	lose	0	36.3108
26	61	163	2: Triangle	Married	Yes	1	regular	1	0	0	0	0	1	0	1	0	maintain	1	22.9591
25	62	159	2: Triangle	Single	Yes	not trying	regular	1	0	0	0	1	1	1	1	0	lose	0	24.5243
24	59	157	5: Hourglass	Married	Yes	1	regular	1	1	0	0	0	0	0	1	0	lose	1	23.9361
23	60	170	5: Hourglass	Married	Yes	1	irregular	1	1	1	1	1	0	1	1	0	maintain	1	20.7612
26	75	164	5: Hourglass	Single	Yes	not trying	regular	0	0	1	0	1	1	0	1	0	lose	1	27.8852
25	92	152	2: Triangle	Single	Yes	not trying	irregular	1	0	1	1	1	1	0	0	1	lose	0	39.8199
32	59	153	4: Rectangle	Divorced	Yes	not trying	regular	0	1	1	0	1	0	0	0	0	lose	0	25.204
23	75	166	2: Triangle	Single	Yes	not trying	irregular	1	1	1	0	1	1	0	1	1	lose	0	27.2173
27	72	165	2: Triangle	Married	Yes	1	regular	1	1	0	0	1	1	0	1	0	lose	0	26.4463
28	50	154	4: Rectangle	Single	Yes	not trying	irregular	1	0	1	0	1	0	1	1	0	maintain	1	21.0828
45	66	160	3: Rounded	Divorced	Yes	not trying	regular	1	1	1	0	1	1	0	0	0	lose	0	25.7812
21	74	166	1: Inverted Triangle	Single	Yes	0	irregular	1	1	1	0	1	1	1	1	0	lose	1	26.8544
36	65	165	5: Hourglass	Married	Yes	0	regular	1	0	0	0	1	0	1	1	0	lose	1	23.8751
27	90	157	2: Triangle	Married	Yes	1	irregular	1	0	0	0	1	1	0	1	1	lose	0	36.5126
32	84	148	5: Hourglass	Single	Yes	0	irregular	1	1	1	1	0	0	0	1	0	lose	1	38.3492
27	45	166	4: Rectangle	Single	Yes	0	irregular	1	0	1	0	1	1	1	1	1	gain	0	16.3304
32	90	164	5: Hourglass	Married	Yes	1	irregular	1	1	1	1	1	1	0	1	1	lose	0	33.4622
34	65	152	5: Hourglass	Married	Yes	0	regular	1	1	0	0	1	1	1	1	1	lose	1	28.1337
39	84	168	3: Rounded	Married	Yes	0	irregular	1	0	0	1	1	1	1	0	1	lose	0	29.7619
26	52	150	4: Rectangle	Married	Yes	not trying	regular	0	0	0	0	1	0	1	1	0	gain	1	23.1111
23	85	155	5: Hourglass	Single	Yes	not trying	irregular	1	0	1	1	1	1	1	0	1	lose	0	35.3798
28	71	165	2: Triangle	Married	Yes	not trying	irregular	0	1	1	0	1	1	0	1	0	lose	0	26.079
28	88	155	2: Triangle	Single	Yes	0	irregular	1	0	0	1	1	1	0	1	1	lose	1	36.6285
42	66	161	2: Triangle	Single	Yes	not trying	regular	0	0	0	0	1	0	1	0	0	maintain	0	25.462
29	67	162	5: Hourglass	Married	Yes	0	irregular	0	1	0	1	1	1	1	1	0	lose	0	25.5296
32	49	150	4: Rectangle	Single	Yes	not trying	regular	0	0	0	0	1	0	0	1	0	maintain	1	21.7778
31	90	169	2: Triangle	Married	Yes	not trying	regular	0	0	0	0	1	1	0	0	0	lose	0	31.5115
31	74	165	4: Rectangle	Married	Yes	0	irregular	1	0	0	0	1	1	0	1	0	lose	0	27.1809
37	108	165	3: Rounded	Married	Yes	1	irregular	1	1	1	1	1	1	1	0	1	lose	0	39.6694
26	81	155	2: Triangle	Married	Yes	not trying	irregular	1	0	0	0	1	1	1	1	0	lose	0	33.7149
22	64	158	5: Hourglass	Single	Yes	not trying	irregular	1	1	1	0	1	0	1	0	0	lose	0	25.6369
23	69	168	4: Rectangle	Single	Yes	not trying	regular	0	0	1	1	1	1	1	1	0	lose	0	24.4473
24	88	158	5: Hourglass	Married	Yes	not trying	regular	1	1	0	1	1	1	1	0	1	lose	0	35.2508
35	97	167	3: Rounded	Married	Yes	1	irregular	1	0	1	1	1	1	0	1	0	lose	0	34.7807
31	70	153	3: Rounded	Married	Yes	1	irregular	0	0	1	1	1	0	0	1	0	lose	0	29.903
32	88	165	4: Rectangle	Married	Yes	1	irregular	1	1	1	1	1	1	1	0	1	lose	0	32.3232
20	52	152	2: Triangle	Single	Yes	not trying	irregular	1	0	0	0	0	0	0	0	0	maintain	1	22.5069
35	103	165	3: Rounded	Married	Yes	0	regular	1	1	1	1	1	1	1	1	1	lose	0	37.8329
28	67	158	5: Hourglass	Single	Yes	not trying	irregular	1	0	1	1	1	1	1	0	1	lose	0	26.8386
25	77	163	3: Rounded	Married	Yes	1	irregular	1	0	1	0	1	1	1	0	1	maintain	0	28.9811
37	85	152	5: Hourglass	Married	Yes	0	regular	0	0	0	1	1	1	0	1	0	lose	0	36.7902
27	50	163	4: Rectangle	Single	Yes	not trying	regular	1	1	1	0	1	1	1	0	0	gain	0	18.8189
30	90	167	5: Hourglass	Married	Yes	not trying	irregular	1	1	0	1	1	1	1	0	1	lose	0	32.2708
35	60	153	2: Triangle	Married	Yes	0	regular	1	0	0	1	1	1	1	1	0	lose	0	25.6312
20	67	159	5: Hourglass	Single	Yes	not trying	irregular	1	1	1	0	1	1	1	0	0	lose	0	26.5021
29	50	150	1: Inverted Triangle	Single	Yes	0	regular	1	0	1	1	0	0	1	1	0	maintain	1	22.2222
43	84	150	2: Triangle	Married	Yes	not trying	regular	0	0	0	0	1	1	0	1	0	lose	0	37.3333
23	70	160	2: Triangle	Single	Yes	0	regular	0	1	0	0	1	1	1	1	0	lose	0	27.3437
23	103	157	5: Hourglass	Single	Yes	not trying	irregular	1	1	1	1	1	1	0	1	1	lose	0	41.7867
31	66	151	5: Hourglass	Single	Yes	not trying	regular	1	0	1	0	0	0	0	1	0	lose	1	28.9461
23	54	154	2: Triangle	Single	Yes	not trying	irregular	1	0	0	0	0	1	0	0	0	maintain	0	22.7694
27	84	160	2: Triangle	Married	Yes	1	regular	1	0	1	0	1	0	0	1	0	lose	0	32.8125
36	83	164	5: Hourglass	Married	Yes	0	irregular	1	0	1	1	1	1	0	0	0	lose	0	30.8596
28	55	153	5: Hourglass	Married	Yes	not trying	irregular	0	0	0	0	0	0	0	1	0	lose	1	23.4952
23	50	164	5: Hourglass	Single	Yes	not trying	irregular	0	1	0	0	1	0	0	1	0	maintain	1	18.5901
28	100	160	5: Hourglass	Married	Yes	1	irregular	0	0	0	0	1	1	1	1	1	lose	0	39.0625
26	82	164	4: Rectangle	Single	Yes	not trying	irregular	1	1	0	1	1	1	1	0	1	lose	0	30.4878
21	59	165	5: Hourglass	Single	Yes	not trying	irregular	1	0	1	0	0	0	1	1	0	lose	1	21.6713
35	60	154	2: Triangle	Single	Yes	1	irregular	1	1	1	1	1	1	1	1	1	lose	0	25.2994
32	75	155	2: Triangle	Married	Yes	1	irregular	1	0	1	1	1	1	1	1	0	lose	0	31.2175
29	74	158	3: Rounded	Married	Yes	not trying	irregular	0	1	1	1	1	1	1	0	0	lose	0	29.6427
50	75	195	5: Hourglass	Married	Yes	not trying	irregular	1	0	1	1	1	0	0	1	0	lose	0	19.7239
37	83	152	2: Triangle	Married	Yes	0	irregular	1	0	1	0	1	1	0	1	1	lose	0	35.9245
30	94	160	5: Hourglass	Married	Yes	1	regular	1	1	1	1	0	0	0	1	0	lose	0	36.7187
25	70	155	2: Triangle	Single	Yes	not trying	irregular	1	1	1	0	1	1	0	1	0	lose	0	29.1363
41	88	155	5: Hourglass	Married	Yes	not trying	regular	0	0	1	0	1	1	0	1	0	lose	0	36.6285
35	65	164	1: Inverted Triangle	Married	Yes	0	regular	0	0	0	0	1	0	0	1	0	lose	1	24.1672
27	57	157	5: Hourglass	Married	Yes	not trying	regular	1	0	0	0	1	0	1	1	0	maintain	1	23.1247
32	65	165	2: Triangle	Single	Yes	not trying	irregular	1	0	0	1	1	1	1	1	0	lose	1	23.8751
24	64	158	4: Rectangle	Single	Yes	0	irregular	0	0	1	1	1	0	0	1	0	lose	0	25.6369
34	71	160	2: Triangle	Divorced	Yes	not trying	regular	1	1	0	0	1	0	0	1	0	lose	1	27.7344
20	65	164	2: Triangle	Single	Yes	not trying	irregular	1	1	0	0	1	1	0	1	0	maintain	1	24.1672
27	53	162	2: Triangle	Single	Yes	not trying	regular	0	1	0	1	1	1	1	1	0	lose	1	20.1951
34	52	156	4: Rectangle	Married	Yes	1	irregular	0	0	0	0	1	0	0	1	0	maintain	1	21.3675
31	70	145	5: Hourglass	Married	Yes	not trying	regular	0	0	0	1	1	1	0	1	0	lose	0	33.2937
28	71	160	2: Triangle	Single	Yes	not trying	irregular	1	1	1	0	1	1	0	1	0	lose	0	27.7344
32	69	167	2: Triangle	Married	Yes	0	regular	0	0	1	0	1	1	1	1	0	lose	1	24.7409
33	50	168	4: Rectangle	Married	Yes	0	regular	1	1	1	1	1	0	1	1	0	gain	0	17.7154
28	90	173	3: Rounded	Single	Yes	not trying	irregular	1	1	0	1	1	1	1	0	1	lose	0	30.0712
27	76	160	5: Hourglass	Single	Yes	not trying	irregular	1	1	1	1	1	0	0	1	0	lose	1	29.6875
27	65	160	2: Triangle	Single	Yes	not trying	regular	1	0	0	1	1	0	0	1	0	lose	0	25.3906
33	80	156	1: Inverted Triangle	Single	Yes	0	regular	1	0	1	1	1	1	0	0	1	lose	0	32.8731
30	90	170	3: Rounded	Married	Yes	1	irregular	1	0	0	1	1	1	0	0	0	lose	0	31.1419
35	70	161	5: Hourglass	Married	Yes	not trying	regular	0	0	0	0	1	0	0	1	0	lose	1	27.0051
30	61	156	5: Hourglass	Single	Yes	not trying	regular	1	0	1	0	1	0	0	1	0	lose	1	25.0657
35	56	156	3: Rounded	Single	Yes	not trying	regular	0	1	1	1	1	1	1	1	0	maintain	0	23.0112
22	49	153	2: Triangle	Single	Yes	not trying	irregular	1	1	1	0	1	1	1	1	0	gain	0	20.9321
37	115	161	3: Rounded	Single	Yes	0	irregular	0	1	0	1	1	1	0	0	1	lose	0	44.3656
21	74	158	4: Rectangle	Married	Yes	not trying	regular	1	0	0	1	1	1	0	1	1	lose	0	29.6427
28	49	159	5: Hourglass	Single	Yes	not trying	regular	0	0	1	0	1	1	0	0	0	lose	0	19.3821
28	58	155	5: Hourglass	Single	Yes	0	irregular	1	0	0	0	0	1	1	1	0	maintain	1	24.1415
26	80	168	1: Inverted Triangle	Single	Yes	1	irregular	0	1	1	1	1	1	1	1	1	maintain	1	28.3447
29	63	160	2: Triangle	Married	Yes	not trying	irregular	0	0	0	0	1	0	1	1	0	maintain	1	24.6094
28	51	156	4: Rectangle	Single	Yes	not trying	regular	0	1	1	0	1	1	1	1	1	maintain	0	20.9566
19	60	160	5: Hourglass	Single	Yes	0	regular	0	1	0	0	1	1	0	1	0	lose	0	23.4375
30	80	168	5: Hourglass	Married	Yes	0	irregular	0	0	1	1	1	1	1	1	0	lose	0	28.3447
23	60	155	2: Triangle	Single	Yes	not trying	irregular	1	1	1	1	1	1	0	1	1	lose	0	24.974
27	58	150	4: Rectangle	Single	Yes	1	irregular	1	1	1	1	1	1	0	1	0	maintain	1	25.7778
26	50	163	5: Hourglass	Single	Yes	not trying	irregular	0	1	1	1	1	1	0	1	0	gain	1	18.8189
32	74	166	4: Rectangle	Divorced	Yes	not trying	irregular	1	0	1	1	1	1	1	0	0	lose	0	26.8544
42	60	156	3: Rounded	Married	Yes	not trying	irregular	0	0	1	0	1	1	0	1	1	lose	0	24.6548
32	78	154	3: Rounded	Single	Yes	not trying	irregular	1	0	1	1	1	1	0	0	0	lose	0	32.8892
31	64	160	5: Hourglass	Married	Yes	0	regular	1	0	0	0	0	1	0	1	0	maintain	1	25
36	107	158	3: Rounded	Divorced	Yes	1	irregular	0	1	1	1	1	1	0	0	1	lose	0	42.8617
26	61	159	5: Hourglass	Single	Yes	not trying	irregular	0	0	0	1	1	1	1	1	0	lose	1	24.1288
33	62	160	2: Triangle	Married	Yes	1	regular	1	1	1	0	0	0	0	1	0	maintain	1	24.2187
33	67	158	2: Triangle	Married	Yes	0	regular	1	0	0	0	1	1	1	1	0	lose	1	26.8386
28	54	149	5: Hourglass	Single	Yes	0	irregular	0	0	1	0	1	1	1	0	1	lose	0	24.3232
24	77	163	5: Hourglass	Single	Yes	not trying	irregular	1	1	1	0	1	0	1	1	0	lose	1	28.9811
33	68	166	2: Triangle	Married	Yes	not trying	regular	0	0	0	0	1	1	1	0	0	lose	0	24.677
37	73	164	2: Triangle	Married	Yes	not trying	regular	0	1	1	0	0	0	0	1	0	lose	1	27.1416
24	98	163	5: Hourglass	Single	Yes	not trying	irregular	1	0	1	1	1	1	0	1	0	lose	0	36.8851
26	58	155	2: Triangle	Married	Yes	0	irregular	1	1	1	1	1	1	1	0	1	maintain	1	24.1415
25	46	153	4: Rectangle	Married	Yes	0	regular	1	1	1	1	0	0	1	1	0	maintain	1	19.6506
27	81	163	5: Hourglass	Single	Yes	not trying	irregular	1	1	0	1	0	0	0	1	0	lose	1	30.4867
34	65	172	5: Hourglass	Single	Yes	0	regular	0	0	0	0	0	0	0	1	0	maintain	1	21.9713
42	112	163	2: Triangle	Married	Yes	1	regular	1	1	1	1	1	1	1	0	0	lose	0	42.1544
26	79	160	5: Hourglass	Single	Yes	not trying	irregular	1	0	0	0	0	0	0	1	0	lose	0	30.8594
42	105	169	2: Triangle	Divorced	Yes	1	irregular	1	0	1	1	1	1	1	1	1	lose	0	36.7634
26	117	165	2: Triangle	Single	Yes	not trying	regular	1	1	0	1	1	1	0	0	1	lose	0	42.9752
26	92	162	2: Triangle	Married	Yes	1	irregular	1	1	0	0	1	1	1	0	1	lose	0	35.0556
34	67	163	4: Rectangle	Married	Yes	0	irregular	1	1	1	1	1	1	1	0	1	lose	0	25.2174
26	72	160	1: Inverted Triangle	Single	Yes	not trying	irregular	1	0	0	0	0	1	0	0	1	lose	0	28.125
29	55	173	1: Inverted Triangle	Single	Yes	not trying	irregular	0	0	0	0	1	0	0	1	0	gain	0	18.3768
26	54	160	5: Hourglass	Single	Yes	not trying	irregular	0	0	1	0	0	0	0	1	0	maintain	1	21.0937
30	140	168	3: Rounded	Single	Yes	not trying	irregular	1	0	0	1	1	1	0	1	1	lose	0	49.6032
39	57	164	4: Rectangle	Single	Yes	not trying	regular	1	1	1	0	0	0	0	1	0	maintain	1	21.1927
33	74	160	2: Triangle	Married	Yes	0	irregular	0	1	1	0	1	1	1	0	1	lose	0	28.9062
40	130	160	3: Rounded	Married	Yes	not trying	irregular	0	0	0	0	1	1	0	1	1	lose	1	50.7812
39	120	162	5: Hourglass	Married	Yes	not trying	regular	1	1	1	1	1	1	1	1	1	lose	0	45.7247
21	50	158	5: Hourglass	Single	Yes	not trying	regular	0	1	0	0	1	0	0	1	0	gain	1	20.0288
27	80	160	1: Inverted Triangle	Single	Yes	not trying	irregular	1	0	1	0	1	1	0	1	0	lose	0	31.25
30	65	153	2: Triangle	Married	Yes	0	irregular	1	0	1	1	1	0	0	1	0	lose	0	27.7671
23	58	172	4: Rectangle	Single	Yes	not trying	regular	0	0	0	0	0	0	1	1	0	maintain	1	19.6052
28	75	160	4: Rectangle	Single	Yes	0	irregular	0	0	1	1	1	0	1	1	0	lose	1	29.2969
45	104	155	3: Rounded	Married	Yes	0	regular	1	0	1	1	1	1	0	0	1	lose	0	43.2882
27	40	159	4: Rectangle	Married	Yes	not trying	regular	0	1	1	0	1	0	1	1	0	gain	1	15.8222
34	75	162	5: Hourglass	Divorced	Yes	not trying	irregular	0	1	1	0	1	0	1	1	0	lose	0	28.578
30	71	157	5: Hourglass	Single	Yes	0	irregular	1	1	1	1	1	1	1	1	0	lose	1	28.8044
38	62	152	4: Rectangle	Married	Yes	not trying	regular	0	1	1	0	1	1	1	0	0	lose	0	26.8352
22	68	158	1: Inverted Triangle	Single	Yes	0	regular	1	1	0	1	1	1	0	1	0	lose	0	27.2392
30	63	155	5: Hourglass	Married	Yes	0	regular	0	0	1	0	0	1	1	0	0	lose	0	26.2227
24	83	163	1: Inverted Triangle	Single	Yes	0	irregular	1	1	1	1	1	0	0	1	1	lose	0	31.2394
20	39	150	4: Rectangle	Married	Yes	not trying	irregular	1	0	0	0	1	0	0	1	1	gain	0	17.3333
20	99	162	5: Hourglass	Single	Yes	not trying	irregular	0	1	0	1	0	0	0	1	0	lose	1	37.7229
25	0	167	1: Inverted Triangle	Married	Yes	not trying	regular	1	1	1	1	1	1	1	0	0	lose	0	0
24	58	151	5: Hourglass	Married	Yes	1	regular	1	1	0	0	0	0	0	1	0	lose	1	25.4375
25	100	165	3: Rounded	Married	Yes	1	irregular	0	0	1	1	1	1	1	1	1	lose	0	36.7309
27	39	155	4: Rectangle	Single	Yes	not trying	irregular	0	1	0	0	1	0	0	1	0	gain	1	16.2331
19	43	152	4: Rectangle	Single	Yes	not trying	irregular	0	1	0	1	1	0	0	1	0	gain	0	18.6115
22	87	175	5: Hourglass	Single	Yes	not trying	irregular	1	1	0	1	1	1	0	0	1	lose	0	28.4082
36	64	152	4: Rectangle	Married	Yes	not trying	regular	1	0	1	0	0	0	0	1	0	lose	1	27.7008
28	52	155	2: Triangle	Single	Yes	0	regular	1	1	0	0	1	1	0	1	0	maintain	1	21.6441
33	64	148	3: Rounded	Single	Yes	not trying	irregular	0	0	0	1	1	1	1	0	0	lose	0	29.2184
21	44	167	5: Hourglass	Single	Yes	not trying	regular	0	0	0	1	0	0	1	1	0	gain	1	15.7768
25	56	163	5: Hourglass	Single	Yes	not trying	regular	0	1	1	0	1	0	0	1	0	lose	1	21.0772
36	46	163	5: Hourglass	Married	Yes	0	irregular	0	0	1	1	1	1	0	1	0	maintain	0	17.3134
21	73	154	5: Hourglass	Single	Yes	0	irregular	0	1	1	0	1	0	1	1	0	lose	1	30.7809
23	92	162	2: Triangle	Married	Yes	1	irregular	0	0	0	0	1	0	0	1	1	lose	0	35.0556
28	56	160	4: Rectangle	Married	Yes	1	irregular	0	0	1	1	1	1	0	0	0	lose	1	21.875
41	62	153	5: Hourglass	Married	Yes	not trying	irregular	1	1	1	0	1	1	1	0	1	lose	0	26.4855
30	57	159	5: Hourglass	Married	Yes	1	irregular	0	0	0	1	1	1	1	1	0	lose	0	22.5466
23	55	162	2: Triangle	Single	Yes	not trying	irregular	0	0	1	0	1	1	1	0	0	lose	0	20.9572
26	66	162	4: Rectangle	Single	Yes	not trying	irregular	1	1	0	1	1	0	1	0	0	maintain	0	25.1486
34	95	168	3: Rounded	Married	Yes	1	irregular	1	0	1	0	1	1	1	0	0	lose	0	33.6593
27	60	153	4: Rectangle	Married	Yes	1	regular	0	0	1	0	1	1	0	1	0	lose	0	25.6312
27	72	162	2: Triangle	Married	Yes	1	irregular	1	1	1	1	1	1	1	1	1	lose	0	27.4348
20	85	158	2: Triangle	Single	Yes	0	irregular	0	0	1	1	0	0	0	0	0	lose	1	34.049
24	60	155	5: Hourglass	Single	Yes	not trying	regular	1	1	1	1	1	1	0	1	0	lose	0	24.974
34	165	170	2: Triangle	Single	Yes	not trying	irregular	1	1	1	0	0	0	1	1	0	maintain	1	57.0934
26	86	175	5: Hourglass	Married	Yes	1	regular	1	1	1	0	1	0	0	1	0	lose	1	28.0816
23	52	163	1: Inverted Triangle	Single	Yes	not trying	regular	1	1	0	0	0	1	1	1	1	gain	1	19.5717
25	92	161	3: Rounded	Married	Yes	0	irregular	1	0	0	0	1	1	1	1	0	maintain	1	35.4925
35	59	155	4: Rectangle	Single	Yes	0	irregular	0	0	1	0	1	0	1	1	0	lose	0	24.5578
26	48	160	3: Rounded	Single	Yes	0	regular	1	1	1	0	0	0	0	0	0	gain	0	18.75
29	84	153	3: Rounded	Married	Yes	1	regular	1	1	0	1	1	1	1	0	1	lose	0	35.8836
22	90	168	5: Hourglass	Single	Yes	not trying	regular	0	0	1	1	1	1	1	1	1	lose	0	31.8878
24	94	165	5: Hourglass	Single	Yes	not trying	irregular	1	1	1	1	1	1	1	1	0	lose	0	34.5271
34	50	156	5: Hourglass	Married	Yes	1	regular	0	0	1	1	1	1	1	0	1	gain	0	20.5457
29	108	167	4: Rectangle	Married	Yes	1	regular	1	0	1	1	1	1	1	0	0	lose	0	38.7249
24	61	164	1: Inverted Triangle	Single	Yes	not trying	regular	1	1	1	1	1	1	1	1	0	lose	0	22.68
30	65	160	5: Hourglass	Single	Yes	not trying	regular	0	0	1	0	1	0	0	1	0	lose	1	25.3906
19	56	145	3: Rounded	Single	Yes	not trying	regular	1	0	1	1	1	1	1	0	0	lose	0	26.635
30	90	160	4: Rectangle	Married	Yes	not trying	regular	1	0	1	1	1	1	1	0	1	lose	0	35.1562
37	102	171	3: Rounded	Married	Yes	1	irregular	1	0	0	1	1	1	0	1	0	lose	0	34.8825
29	77	150	3: Rounded	Married	Yes	1	irregular	1	1	0	0	1	1	1	1	1	lose	0	34.2222
23	95	158	2: Triangle	Single	Yes	not trying	irregular	1	1	0	0	1	1	1	1	1	lose	0	38.0548
38	101	161	5: Hourglass	Married	Yes	not trying	regular	1	1	1	0	1	0	0	1	1	lose	0	38.9645
24	71	164	5: Hourglass	Single	Yes	not trying	regular	1	1	1	1	1	1	1	0	1	lose	0	26.398
25	60	157	5: Hourglass	Single	Yes	not trying	regular	0	0	0	0	1	0	1	1	0	lose	0	24.3418
29	76	164	4: Rectangle	Married	Yes	not trying	regular	0	0	0	0	1	1	1	1	0	lose	0	28.257
38	64	165	5: Hourglass	Single	Yes	not trying	regular	0	0	0	0	1	0	0	1	0	lose	1	23.5078
27	90	168	5: Hourglass	Married	Yes	1	irregular	1	1	1	0	1	1	0	0	1	lose	0	31.8878
38	63	164	5: Hourglass	Married	Yes	1	irregular	0	1	0	0	1	0	0	1	0	maintain	1	23.4236
28	70	156	5: Hourglass	Married	Yes	0	regular	0	0	0	0	0	0	1	1	0	lose	1	28.764
33	100	167	3: Rounded	Single	Yes	not trying	irregular	1	1	1	1	1	1	1	1	1	lose	0	35.8564
30	54	154	5: Hourglass	Married	Yes	not trying	regular	1	1	1	1	1	0	0	1	0	lose	1	22.7694
28	112	167	2: Triangle	Single	Yes	not trying	regular	1	1	1	1	1	1	1	1	1	lose	0	40.1592
22	53	165	5: Hourglass	Single	Yes	not trying	irregular	1	1	0	1	1	0	1	1	0	maintain	1	19.4674
23	39	151	2: Triangle	Married	Yes	0	irregular	1	1	1	1	1	1	1	0	0	lose	0	17.1045
29	78	159	2: Triangle	Single	Yes	not trying	irregular	1	0	1	1	1	1	1	0	1	lose	0	30.8532
33	56	161	4: Rectangle	Married	Yes	1	irregular	0	0	1	0	1	0	1	1	0	maintain	1	21.6041
24	67	161	5: Hourglass	Single	Yes	not trying	irregular	1	1	0	0	1	1	0	1	0	lose	1	25.8478
28	108	170	4: Rectangle	Married	Yes	not trying	irregular	0	1	0	1	1	1	0	1	0	lose	0	37.3702
36	53	154	5: Hourglass	Married	Yes	1	irregular	1	1	1	1	0	0	0	1	0	maintain	1	22.3478
31	61	165	2: Triangle	Married	Yes	1	irregular	1	1	0	1	0	0	0	1	0	lose	1	22.4059
26	80	163	5: Hourglass	Single	Yes	not trying	regular	1	1	0	1	1	1	0	1	0	lose	0	30.1103
22	65	170	5: Hourglass	Single	Yes	not trying	regular	1	0	0	1	1	0	1	1	0	maintain	1	22.4913
32	58	163	5: Hourglass	Married	Yes	0	irregular	0	0	0	1	1	1	0	1	0	lose	0	21.83
26	85	167	3: Rounded	Single	Yes	not trying	irregular	1	1	0	1	1	1	1	1	0	lose	0	30.478
26	100	176	4: Rectangle	Married	Yes	0	regular	1	0	1	1	1	1	0	1	1	lose	0	32.2831
23	72	159	5: Hourglass	Married	Yes	not trying	regular	0	1	1	1	1	1	1	1	0	lose	1	28.4799
24	67	163	2: Triangle	Single	Yes	not trying	irregular	1	1	0	0	0	1	1	1	1	maintain	0	25.2174
35	81	167	2: Triangle	Single	Yes	not trying	irregular	0	0	1	1	1	1	1	0	1	lose	0	29.0437
21	48	153	4: Rectangle	Single	Yes	not trying	regular	1	1	0	1	1	0	1	1	0	gain	0	20.5049
34	53	150	4: Rectangle	Widowed	Yes	not trying	regular	1	1	1	0	1	1	1	1	1	maintain	0	23.5556
30	62	169	5: Hourglass	Married	Yes	1	irregular	1	1	1	1	1	1	1	1	0	lose	0	21.7079
29	80	160	2: Triangle	Married	Yes	not trying	regular	0	0	0	0	1	1	1	0	0	lose	0	31.25
32	62	176	4: Rectangle	Single	Yes	not trying	irregular	1	1	1	1	1	1	1	0	1	gain	0	20.0155
19	64	158	5: Hourglass	Single	Yes	0	regular	1	1	1	1	1	0	1	1	1	maintain	0	25.6369
27	100	168	1: Inverted Triangle	Married	Yes	1	irregular	1	0	0	1	1	1	1	1	0	lose	1	35.4308
23	92	160	5: Hourglass	Single	Yes	not trying	irregular	1	0	1	1	1	1	0	0	0	lose	0	35.9375
30	80	158	2: Triangle	Single	Yes	0	irregular	1	1	1	1	1	1	1	0	1	lose	0	32.0461
20	72	164	2: Triangle	Single	Yes	not trying	regular	0	1	1	0	1	1	1	1	0	lose	0	26.7698
29	73	153	5: Hourglass	Single	Yes	0	irregular	1	1	1	1	1	1	1	1	0	lose	1	31.1846
31	110	163	3: Rounded	Married	Yes	1	irregular	1	1	1	1	1	1	1	0	1	lose	0	41.4016
45	74	161	2: Triangle	Divorced	Yes	0	regular	0	1	0	0	1	1	0	1	0	lose	1	28.5483
36	90	126	2: Triangle	Divorced	Yes	0	regular	1	0	1	1	1	1	1	1	0	lose	0	56.6893
25	68	168	5: Hourglass	Single	Yes	not trying	regular	1	0	0	0	1	0	1	1	0	maintain	0	24.093
24	68	152	2: Triangle	Single	Yes	not trying	irregular	1	1	1	1	1	1	1	1	1	lose	1	29.4321
35	61	162	3: Rounded	Divorced	Yes	not trying	irregular	1	0	1	0	0	0	0	1	0	maintain	1	23.2434
35	95	156	2: Triangle	Married	Yes	0	regular	0	0	0	1	1	0	0	1	0	lose	0	39.0368
23	85	153	2: Triangle	Single	Yes	not trying	regular	1	1	1	0	1	1	0	1	1	lose	0	36.3108
28	88	161	2: Triangle	Married	Yes	0	regular	1	1	1	1	1	1	0	0	0	lose	0	33.9493
27	67	150	5: Hourglass	Single	Yes	not trying	irregular	1	1	1	0	1	1	0	1	0	lose	1	29.7778
20	63	156	5: Hourglass	Married	Yes	1	regular	1	1	0	0	1	0	1	1	0	lose	1	25.8876
40	120	171	4: Rectangle	Married	Yes	0	regular	1	1	1	1	1	0	0	1	0	lose	0	41.0383
20	76	163	5: Hourglass	Single	Yes	not trying	irregular	1	1	1	0	1	1	0	0	1	lose	0	28.6048
19	52	165	4: Rectangle	Single	Yes	not trying	regular	0	1	1	0	0	0	0	1	0	gain	1	19.1001
31	80	165	5: Hourglass	Married	Yes	not trying	irregular	1	1	1	1	1	1	0	1	0	lose	0	29.3848
25	54	160	4: Rectangle	Married	Yes	not trying	regular	1	0	1	0	1	0	1	1	0	gain	0	21.0937
34	53	150	4: Rectangle	Married	Yes	not trying	irregular	1	1	1	0	1	1	1	0	0	lose	0	23.5556
33	79	164	3: Rounded	Married	Yes	not trying	regular	1	1	1	1	1	1	0	1	0	lose	0	29.3724
28	106	173	5: Hourglass	Single	Yes	not trying	irregular	1	1	1	1	1	1	1	0	1	lose	0	35.4172
32	63	153	3: Rounded	Divorced	Yes	0	irregular	1	0	1	1	1	1	0	1	0	lose	0	26.9127
20	90	162	3: Rounded	Single	Yes	not trying	irregular	1	1	1	1	1	1	1	0	1	lose	0	34.2936
27	65	163	5: Hourglass	Single	Yes	not trying	irregular	0	0	0	0	1	1	1	0	0	lose	1	24.4646
33	96	160	2: Triangle	Single	Yes	not trying	irregular	1	1	1	1	1	1	1	0	1	lose	0	37.5
39	73	150	5: Hourglass	Married	Yes	1	irregular	0	0	0	1	1	1	0	0	0	lose	0	32.4444
23	85	165	3: Rounded	Single	Yes	0	irregular	0	1	0	0	1	1	0	1	0	lose	1	31.2213
20	68	164	5: Hourglass	Single	Yes	not trying	irregular	0	0	0	0	0	0	0	1	0	maintain	1	25.2826
22	42	148	1: Inverted Triangle	Single	Yes	0	regular	0	0	0	0	1	0	0	1	0	maintain	1	19.1746
24	75	159	5: Hourglass	Married	Yes	0	regular	0	1	1	1	1	1	1	1	0	lose	0	29.6665
19	97	158	2: Triangle	Single	Yes	not trying	irregular	1	1	1	1	1	1	0	1	1	lose	0	38.856
28	79	158	3: Rounded	Divorced	Yes	not trying	irregular	1	0	1	1	1	0	0	1	0	lose	1	31.6456
27	95	171	2: Triangle	Divorced	Yes	1	irregular	0	1	1	1	1	0	0	1	0	lose	1	32.4886
42	51	153	2: Triangle	Married	Yes	1	regular	1	1	1	1	1	1	1	0	0	maintain	0	21.7865
34	110	165	5: Hourglass	Married	Yes	not trying	irregular	1	0	1	1	1	1	0	0	1	lose	0	40.404
22	54	161	5: Hourglass	Single	Yes	not trying	irregular	1	1	1	0	1	0	0	1	0	maintain	0	20.8325
32	108	165	3: Rounded	Single	Yes	0	irregular	0	1	0	0	1	1	1	1	0	lose	0	39.6694
21	57	155	5: Hourglass	Single	Yes	not trying	irregular	1	1	1	1	1	0	1	1	0	lose	0	23.7253
22	54	160	4: Rectangle	Single	Yes	not trying	irregular	1	0	1	1	1	0	1	1	0	gain	1	21.0937
32	62	166	5: Hourglass	Married	Yes	1	irregular	0	0	0	0	0	0	0	1	0	maintain	1	22.4996
37	81	161	2: Triangle	Married	Yes	1	irregular	0	0	1	1	1	0	1	1	0	lose	0	31.2488
36	109	164	5: Hourglass	Single	Yes	not trying	irregular	1	1	1	1	1	1	1	1	1	lose	0	40.5265
30	86	170	4: Rectangle	Married	Yes	1	irregular	1	0	1	0	1	0	1	1	0	lose	1	29.7578
25	64	157	3: Rounded	Single	Yes	1	regular	0	0	0	0	1	1	1	1	1	lose	0	25.9645
34	64	158	2: Triangle	Married	Yes	1	regular	1	1	0	0	1	1	1	1	1	lose	0	25.6369
23	56	156	2: Triangle	Single	Yes	0	regular	0	1	1	0	1	1	1	1	0	lose	1	23.0112
19	48	163	2: Triangle	Single	Yes	0	regular	1	0	0	0	1	1	1	1	0	gain	0	18.0662
35	62	159	4: Rectangle	Divorced	Yes	not trying	irregular	1	1	0	0	1	1	0	0	0	lose	0	24.5243
22	55	166	5: Hourglass	Single	Yes	not trying	irregular	0	0	0	0	1	0	1	1	0	maintain	1	19.9594
19	56	167	5: Hourglass	Single	Yes	not trying	regular	1	1	1	1	1	1	1	1	0	lose	1	20.0796
25	70	164	4: Rectangle	Divorced	Yes	0	regular	1	0	0	1	1	1	1	1	0	lose	0	26.0262
29	70	155	4: Rectangle	Married	Yes	not trying	regular	1	1	1	1	1	1	0	1	0	lose	0	29.1363
29	55	162	4: Rectangle	Widowed	Yes	not trying	regular	1	0	0	0	0	0	0	1	0	lose	1	20.9572
29	72	163	4: Rectangle	Married	Yes	0	irregular	0	1	1	1	1	1	0	0	1	lose	0	27.0993
28	60	163	5: Hourglass	Single	Yes	0	regular	0	0	1	1	0	0	0	1	0	maintain	1	22.5827
26	58	161	5: Hourglass	Single	Yes	not trying	irregular	0	0	0	0	1	0	1	0	0	maintain	0	22.3757
43	83	157	3: Rounded	Single	Yes	not trying	regular	1	0	1	1	1	1	1	0	0	lose	0	33.6728
32	120	172	5: Hourglass	Single	Yes	not trying	regular	0	1	1	0	1	1	0	0	1	lose	0	40.5625
28	90	167	5: Hourglass	Single	Yes	not trying	irregular	1	1	1	1	1	1	1	1	1	lose	0	32.2708
26	46	167	1: Inverted Triangle	Single	Yes	0	irregular	0	1	0	1	0	0	1	1	0	gain	1	16.494
37	85	158	5: Hourglass	Married	Yes	1	regular	1	0	1	1	1	1	0	0	1	lose	0	34.049
25	80	160	2: Triangle	Married	Yes	not trying	regular	1	1	1	1	1	1	1	0	1	lose	0	31.25
23	44	166	5: Hourglass	Single	Yes	0	irregular	0	0	1	1	1	0	0	1	0	gain	1	15.9675
23	60	158	4: Rectangle	Single	Yes	not trying	irregular	1	1	1	0	1	1	1	0	1	lose	0	24.0346
28	68	168	3: Rounded	Married	Yes	not trying	irregular	1	1	0	0	1	1	1	1	0	lose	0	24.093
41	81	153	3: Rounded	Single	Yes	not trying	irregular	0	1	1	1	0	0	0	1	0	lose	0	34.6021
32	57	164	5: Hourglass	Married	Yes	not trying	regular	1	1	0	0	1	0	1	0	0	maintain	1	21.1927
34	64	171	5: Hourglass	Divorced	Yes	0	regular	1	0	1	0	0	0	0	1	0	maintain	1	21.8871
23	85	147	2: Triangle	Single	Yes	0	irregular	0	1	1	0	1	0	0	1	0	lose	0	39.3355
30	77	160	2: Triangle	Divorced	Yes	not trying	irregular	0	0	1	1	1	0	1	1	0	lose	1	30.0781
35	57	148	5: Hourglass	Married	Yes	1	regular	0	0	0	0	1	0	1	1	0	maintain	1	26.0226
37	76	170	4: Rectangle	Single	Yes	not trying	irregular	1	1	1	0	1	1	0	0	0	lose	0	26.2976
34	78	160	5: Hourglass	Married	Yes	0	regular	1	0	1	0	0	0	0	1	0	lose	1	30.4687
28	156	155	1: Inverted Triangle	Married	Yes	1	regular	0	1	1	1	0	0	1	0	0	maintain	1	64.9324
19	98	170	3: Rounded	Single	Yes	0	regular	1	0	0	1	1	1	1	0	1	lose	0	33.91
29	53	154	5: Hourglass	Married	Yes	0	regular	1	1	1	0	1	1	1	1	0	lose	0	22.3478
23	56	154	5: Hourglass	Single	Yes	not trying	irregular	1	0	1	1	1	1	1	1	1	lose	0	23.6128
23	66	165	5: Hourglass	Single	Yes	not trying	regular	1	1	1	1	1	1	1	1	0	lose	0	24.2424
26	72	148	5: Hourglass	Married	Yes	not trying	irregular	0	1	1	1	1	1	0	1	1	lose	0	32.8707
27	102	165	2: Triangle	Single	Yes	not trying	irregular	0	0	0	0	1	1	0	0	1	lose	0	37.4656
26	74	165	5: Hourglass	Married	Yes	not trying	regular	0	1	0	1	0	0	1	1	0	lose	1	27.1809
35	90	174	5: Hourglass	Divorced	Yes	not trying	regular	0	0	1	1	1	0	0	1	0	lose	0	29.7265
28	130	164	3: Rounded	Married	Yes	1	irregular	1	1	0	1	1	0	1	1	0	lose	0	48.3343
27	68	165	4: Rectangle	Married	Yes	not trying	irregular	1	1	1	0	1	1	1	1	0	lose	0	24.977
26	65	169	5: Hourglass	Single	Yes	not trying	regular	1	1	1	1	0	0	1	1	0	maintain	1	22.7583
18	85	160	4: Rectangle	Single	Yes	not trying	irregular	1	0	1	1	1	1	0	1	1	lose	0	33.2031
45	68	153	4: Rectangle	Married	Yes	not trying	regular	0	0	1	0	1	1	0	0	0	lose	0	29.0487
33	60	153	2: Triangle	Single	Yes	0	irregular	1	1	1	1	1	1	1	1	0	lose	1	25.6312
35	62	155	2: Triangle	Married	Yes	not trying	irregular	1	0	0	1	1	1	0	1	0	lose	1	25.8065
28	47	154	5: Hourglass	Single	Yes	0	regular	1	0	1	0	1	1	0	0	1	maintain	0	19.8178
28	60	166	2: Triangle	Single	Yes	not trying	regular	1	0	0	0	0	0	0	1	0	maintain	1	21.7738
29	85	155	2: Triangle	Single	Yes	not trying	regular	1	1	1	0	1	0	0	1	0	lose	1	35.3798
25	100	163	3: Rounded	Single	Yes	not trying	irregular	1	1	1	0	1	1	1	1	1	lose	0	37.6378
21	52	150	5: Hourglass	Single	Yes	not trying	regular	0	1	0	1	1	1	1	1	0	lose	1	23.1111
34	49	150	4: Rectangle	Married	Yes	1	irregular	0	0	0	0	1	0	0	1	0	maintain	1	21.7778
24	60	153	5: Hourglass	Single	Yes	not trying	irregular	1	1	0	1	1	1	1	1	1	lose	0	25.6312
35	55	172	4: Rectangle	Single	Yes	not trying	irregular	0	0	0	0	1	1	0	1	0	lose	1	18.5911
30	120	158	5: Hourglass	Single	Yes	not trying	irregular	1	1	0	1	1	1	1	0	1	lose	0	48.0692
30	64	153	3: Rounded	Married	Yes	not trying	irregular	1	0	1	0	1	1	1	1	0	lose	0	27.3399
45	66	160	2: Triangle	Married	Yes	not trying	regular	0	0	1	0	1	1	0	1	0	lose	1	25.7812
28	86	162	4: Rectangle	Single	Yes	0	irregular	0	0	0	1	1	1	0	0	0	lose	0	32.7694
26	75	161	4: Rectangle	Married	Yes	0	regular	1	0	1	1	1	0	1	1	1	lose	0	28.9341
30	72	165	4: Rectangle	Single	Yes	not trying	irregular	1	0	1	1	1	0	1	1	0	lose	0	26.4463
20	56	158	4: Rectangle	Single	Yes	not trying	irregular	1	1	1	0	1	1	1	1	0	lose	1	22.4323
21	60	158	1: Inverted Triangle	Single	Yes	not trying	regular	1	0	0	0	1	0	1	1	0	lose	1	24.0346
20	85	158	2: Triangle	Single	Yes	0	irregular	0	0	1	0	0	0	0	0	0	lose	1	34.049
28	66	168	5: Hourglass	Divorced	Yes	0	irregular	1	0	1	0	1	0	0	1	1	maintain	1	23.3844
33	72	168	5: Hourglass	Married	Yes	not trying	regular	0	1	0	0	1	1	1	1	0	lose	1	25.5102
24	50	164	2: Triangle	Single	Yes	not trying	regular	1	1	1	0	0	1	1	1	0	gain	1	18.5901
21	88	170	2: Triangle	Single	Yes	not trying	irregular	1	1	1	1	1	1	0	1	1	lose	0	30.4498
39	90	166	2: Triangle	Single	Yes	not trying	irregular	1	1	1	1	1	1	0	1	0	lose	0	32.6608
26	63	165	1: Inverted Triangle	Single	Yes	0	irregular	1	1	1	1	1	1	1	1	0	maintain	1	23.1405
26	56	148	2: Triangle	Single	Yes	0	irregular	1	1	1	1	1	1	1	1	1	lose	1	25.5661
26	80	166	3: Rounded	Married	Yes	1	irregular	1	1	1	1	0	0	0	1	0	lose	1	29.0318
24	54	162	4: Rectangle	Single	Yes	not trying	irregular	1	1	0	0	1	0	1	1	0	maintain	1	20.5761
32	66	156	2: Triangle	Single	No	not trying	regular	1	0	0	1	1	1	0	0	1	lose	0	27.1203
25	122	170	5: Hourglass	Single	Yes	not trying	irregular	1	0	1	1	1	1	1	0	0	lose	0	42.2145
28	108	170	4: Rectangle	Single	Yes	not trying	irregular	0	0	1	1	1	1	1	1	1	lose	0	37.3702
25	73	158	3: Rounded	Single	Yes	not trying	irregular	1	1	1	1	1	1	1	1	1	lose	0	29.2421
33	59	167	2: Triangle	Single	Yes	not trying	regular	1	1	0	1	1	1	0	0	1	maintain	0	21.1553
32	57	156	4: Rectangle	Married	Yes	not trying	irregular	1	0	0	0	0	0	0	1	0	lose	1	23.4221
26	65	158	4: Rectangle	Married	Yes	0	regular	1	0	1	1	1	1	1	1	0	lose	0	26.0375
45	85	157	3: Rounded	Single	Yes	not trying	regular	1	0	1	1	1	1	0	0	1	lose	0	34.4842
26	53	157	5: Hourglass	Single	Yes	not trying	irregular	0	1	1	1	0	0	0	1	0	maintain	1	21.5019
27	84	152	3: Rounded	Single	Yes	not trying	irregular	1	0	1	1	1	1	0	0	1	lose	0	36.3573
20	98	167	3: Rounded	Single	Yes	not trying	irregular	1	1	1	1	1	1	1	1	0	lose	0	35.1393
37	78	164	3: Rounded	Single	Yes	not trying	regular	1	0	1	1	1	1	0	0	1	lose	0	29.0006
28	51	158	4: Rectangle	Single	Yes	not trying	regular	1	0	0	0	1	0	1	0	0	gain	0	20.4294
28	53	156	4: Rectangle	Married	Yes	1	irregular	1	0	1	0	1	1	0	1	0	maintain	1	21.7784
42	72	161	3: Rounded	Married	Yes	0	regular	0	0	1	0	1	0	0	1	0	lose	1	27.7767
31	80	153	4: Rectangle	Married	Yes	1	irregular	1	0	1	1	1	1	0	1	1	lose	0	34.1749
27	75	161	5: Hourglass	Single	Yes	0	regular	1	0	1	0	1	1	1	0	1	lose	0	28.9341
39	66	159	4: Rectangle	Married	Yes	0	regular	1	0	1	1	1	1	0	1	0	lose	0	26.1066
20	55	153	2: Triangle	Married	Yes	not trying	regular	0	0	0	0	1	0	0	1	0	maintain	1	23.4952
40	85	167	1: Inverted Triangle	Married	Yes	1	regular	1	0	1	1	1	1	1	1	0	lose	0	30.478
26	58	157	5: Hourglass	Married	Yes	not trying	irregular	0	1	0	0	1	1	0	1	1	maintain	0	23.5304
37	70	162	5: Hourglass	Single	Yes	0	regular	1	0	1	1	1	1	0	1	0	lose	0	26.6728
25	46	155	5: Hourglass	Married	Yes	1	regular	0	1	0	0	0	0	0	1	0	maintain	1	19.1467
27	82	157	3: Rounded	Married	Yes	1	irregular	1	1	1	0	1	1	1	0	0	lose	0	33.2671
30	60	163	5: Hourglass	Married	Yes	not trying	regular	0	0	0	0	1	0	1	1	0	maintain	1	22.5827
30	60	166	5: Hourglass	Divorced	Yes	not trying	regular	1	1	0	0	0	0	0	1	0	maintain	1	21.7738
28	61	159	5: Hourglass	Single	Yes	not trying	irregular	1	0	1	0	0	1	1	0	0	maintain	0	24.1288
27	51	157	4: Rectangle	Single	Yes	0	irregular	0	0	0	1	0	0	0	1	0	lose	1	20.6905
20	53	146	2: Triangle	Single	Yes	not trying	regular	1	1	1	1	1	1	1	1	1	lose	0	24.864
23	82	161	3: Rounded	Single	Yes	not trying	irregular	1	1	0	1	1	1	1	1	1	lose	0	31.6346
30	58	157	5: Hourglass	Married	Yes	1	regular	0	1	1	1	1	1	1	1	0	maintain	1	23.5304
22	84	175	1: Inverted Triangle	Single	Yes	0	regular	1	1	1	1	1	1	1	1	0	lose	0	27.4286
21	75	160	4: Rectangle	Single	Yes	not trying	irregular	1	0	1	1	1	1	1	0	0	lose	1	29.2969
31	66	157	5: Hourglass	Married	Yes	not trying	irregular	0	1	0	1	0	0	0	1	0	lose	1	26.7759
39	65	154	4: Rectangle	Single	Yes	not trying	regular	0	1	1	1	1	0	0	1	1	lose	0	27.4077
28	70	168	1: Inverted Triangle	Married	Yes	1	irregular	1	1	1	1	1	0	0	1	0	lose	1	24.8016
28	45	160	2: Triangle	Single	Yes	not trying	irregular	0	0	0	0	0	0	0	1	0	maintain	1	17.5781
29	45	162	2: Triangle	Single	Yes	1	irregular	1	0	0	0	0	1	0	1	0	gain	1	17.1468
36	64	154	3: Rounded	Married	Yes	not trying	irregular	1	1	1	0	1	1	1	0	1	lose	0	26.986
21	95	150	4: Rectangle	Single	Yes	not trying	irregular	1	0	1	1	1	1	1	1	0	lose	0	42.2222
25	52	158	4: Rectangle	Single	Yes	not trying	irregular	0	1	1	1	0	1	1	0	1	maintain	0	20.83
18	77	163	2: Triangle	Single	Yes	not trying	irregular	1	1	1	1	1	1	1	0	1	lose	0	28.9811
28	85	172	2: Triangle	Single	Yes	0	regular	0	0	1	0	0	0	0	1	0	lose	1	28.7317
25	84	158	5: Hourglass	Single	Yes	not trying	irregular	1	0	1	1	1	1	1	0	1	lose	0	33.6485
30	80	147	2: Triangle	Married	Yes	1	irregular	1	0	0	1	1	0	0	0	1	lose	0	37.0216
35	95	160	4: Rectangle	Married	Yes	not trying	regular	0	1	0	0	1	1	0	1	1	lose	0	37.1094
20	57	150	2: Triangle	Single	Yes	not trying	irregular	1	0	0	1	1	1	1	0	1	lose	0	25.3333
23	55	165	2: Triangle	Married	Yes	not trying	irregular	1	0	1	1	0	0	1	1	0	maintain	1	20.202
33	89	150	3: Rounded	Single	Yes	not trying	irregular	1	1	0	0	0	0	0	1	0	lose	0	39.5556
20	64	159	2: Triangle	Single	Yes	not trying	irregular	1	1	1	1	1	1	1	1	0	lose	0	25.3155
35	104	160	3: Rounded	Married	Yes	1	irregular	1	0	1	1	1	0	0	1	1	lose	0	40.625
24	42	149	4: Rectangle	Single	Yes	not trying	irregular	1	0	0	0	0	0	0	1	0	maintain	0	18.9181
32	64	155	2: Triangle	Single	Yes	0	regular	1	1	1	0	1	1	1	1	0	lose	1	26.6389
26	56	159	2: Triangle	Single	Yes	0	regular	0	1	1	0	0	0	0	1	0	maintain	1	22.151
30	98	168	3: Rounded	Single	Yes	not trying	irregular	0	1	1	0	1	1	0	1	0	lose	0	34.7222
27	60	150	2: Triangle	Single	Yes	not trying	irregular	0	1	1	0	1	1	0	0	0	lose	0	26.6667
29	73	164	5: Hourglass	Married	Yes	not trying	regular	0	1	0	0	1	0	1	1	0	lose	1	27.1416
25	51	155	2: Triangle	Married	Yes	1	irregular	1	0	0	0	1	0	0	1	0	maintain	1	21.2279
21	50	158	5: Hourglass	Married	Yes	1	irregular	1	0	1	0	1	0	1	0	0	gain	1	20.0288
32	75	165	5: Hourglass	Single	Yes	not trying	regular	1	0	1	1	1	1	1	1	1	lose	0	27.5482
37	90	159	5: Hourglass	Married	Yes	not trying	regular	0	0	0	0	1	1	0	1	0	lose	1	35.5999
21	58	152	2: Triangle	Single	Yes	not trying	irregular	1	1	1	1	1	1	0	1	0	lose	1	25.1039
25	57	160	3: Rounded	Single	Yes	0	regular	1	0	0	0	1	1	0	1	0	lose	0	22.2656
23	43	150	4: Rectangle	Married	Yes	0	regular	1	0	0	0	0	0	0	1	0	gain	1	19.1111
22	75	155	3: Rounded	Single	Yes	not trying	irregular	1	1	1	1	1	1	0	1	0	lose	0	31.2175
20	85	167	4: Rectangle	Single	Yes	not trying	regular	1	1	1	0	1	1	0	1	0	lose	0	30.478
25	48	165	4: Rectangle	Married	Yes	not trying	regular	1	0	1	0	1	0	1	1	1	gain	0	17.6309
37	73	152	5: Hourglass	Married	Yes	not trying	regular	0	0	0	1	0	1	1	1	0	lose	1	31.5963
23	65	155	2: Triangle	Single	Yes	not trying	regular	1	1	0	0	0	1	1	1	0	lose	0	27.0552
19	65	154	5: Hourglass	Single	Yes	not trying	regular	1	1	1	1	1	1	1	1	1	lose	0	27.4077
28	82	160	3: Rounded	Single	Yes	not trying	irregular	1	1	1	0	1	1	0	0	1	lose	0	32.0312
38	90	161	2: Triangle	Married	Yes	1	regular	0	0	1	1	1	1	0	0	1	lose	0	34.7209
28	85	160	3: Rounded	Single	Yes	0	irregular	1	1	1	1	1	0	0	0	0	lose	0	33.2031
36	101	158	2: Triangle	Single	Yes	not trying	irregular	1	0	1	1	1	1	0	0	1	lose	0	40.4583
28	69	156	2: Triangle	Single	Yes	0	regular	1	1	1	0	1	0	1	1	0	lose	0	28.3531
24	43	161	1: Inverted Triangle	Single	Yes	0	regular	1	1	0	0	1	0	0	1	0	lose	1	16.5889
25	65	151	5: Hourglass	Single	Yes	not trying	irregular	1	1	0	0	1	1	0	0	1	lose	0	28.5075
42	71	162	4: Rectangle	Married	Yes	not trying	irregular	0	0	1	0	0	0	0	1	0	lose	0	27.0538
30	107	166	2: Triangle	Married	Yes	0	regular	0	0	0	1	1	1	1	1	0	lose	0	38.83
37	66	160	4: Rectangle	Married	Yes	1	regular	1	1	1	0	1	0	1	1	0	lose	1	25.7812
22	94	158	5: Hourglass	Single	Yes	not trying	irregular	1	0	1	1	1	1	1	0	1	lose	0	37.6542
35	93	159	1: Inverted Triangle	Single	Yes	not trying	irregular	1	1	1	1	1	1	1	0	1	lose	0	36.7865
31	69	150	3: Rounded	Single	Yes	not trying	irregular	1	0	1	1	1	1	1	0	1	lose	0	30.6667
22	78	159	5: Hourglass	Single	Yes	not trying	regular	0	0	1	0	1	0	1	1	0	lose	1	30.8532
35	79	168	3: Rounded	Married	Yes	1	irregular	1	1	1	1	1	1	1	1	1	lose	0	27.9904
31	59	153	2: Triangle	Married	Yes	not trying	regular	1	0	1	0	1	0	0	1	0	lose	1	25.204
26	74	153	3: Rounded	Married	Yes	1	irregular	1	1	1	1	1	1	1	1	0	lose	0	31.6118
44	115	165	3: Rounded	Married	Yes	not trying	regular	1	0	1	1	1	1	0	0	1	lose	0	42.2406
27	80	153	5: Hourglass	Married	Yes	0	irregular	1	0	1	1	1	1	0	1	0	lose	1	34.1749
37	110	146	3: Rounded	Single	Yes	0	irregular	1	0	0	1	1	1	0	0	1	lose	0	51.6044
22	60	153	2: Triangle	Single	Yes	not trying	regular	1	1	0	1	0	0	0	1	0	maintain	1	25.6312
38	64	160	4: Rectangle	Divorced	Yes	not trying	regular	1	1	0	0	1	1	1	0	0	lose	0	25
19	76	164	2: Triangle	Single	Yes	not trying	irregular	1	0	1	1	1	1	1	0	1	lose	0	28.257
28	55	155	4: Rectangle	Married	Yes	0	irregular	1	0	1	0	1	0	0	1	0	maintain	1	22.8928
28	69	155	5: Hourglass	Married	Yes	1	irregular	1	0	1	1	1	1	1	1	1	lose	0	28.7201
26	56	163	4: Rectangle	Married	Yes	1	regular	1	1	1	1	1	0	1	1	0	gain	1	21.0772
22	58	155	4: Rectangle	Single	Yes	not trying	irregular	1	0	1	1	1	0	0	1	0	lose	1	24.1415
18	45	162	5: Hourglass	Single	Yes	not trying	irregular	1	1	0	0	1	1	1	1	0	gain	0	17.1468
22	116	167	4: Rectangle	Single	Yes	not trying	irregular	0	0	0	0	1	0	0	1	1	lose	0	41.5935
21	64	161	5: Hourglass	Single	Yes	not trying	irregular	1	1	1	1	1	0	1	1	1	lose	1	24.6904
22	70	160	4: Rectangle	Single	Yes	not trying	regular	1	1	0	0	1	0	0	1	0	lose	0	27.3437
24	42	157	1: Inverted Triangle	Single	Yes	not trying	irregular	1	0	1	0	0	0	0	1	0	maintain	1	17.0392
37	93	161	4: Rectangle	Married	Yes	not trying	regular	1	1	1	1	1	1	1	0	1	lose	0	35.8782
29	69	150	4: Rectangle	Single	Yes	1	irregular	1	1	1	1	1	1	1	1	0	lose	1	30.6667
23	67	162	1: Inverted Triangle	Married	Yes	1	irregular	1	0	1	0	1	1	1	0	0	lose	0	25.5296
35	112	167	5: Hourglass	Married	Yes	1	irregular	1	0	1	0	1	1	1	1	1	lose	0	40.1592
27	55	160	4: Rectangle	Single	Yes	0	regular	1	1	1	1	1	0	1	1	0	lose	1	21.4844
20	50	154	2: Triangle	Single	Yes	not trying	regular	1	1	1	1	1	1	1	1	0	maintain	1	21.0828
25	70	175	4: Rectangle	Single	Yes	not trying	irregular	1	1	1	0	1	1	0	0	0	maintain	1	22.8571
29	67	167	5: Hourglass	Married	Yes	0	irregular	0	1	0	1	1	1	1	1	0	maintain	1	24.0238
28	58	158	2: Triangle	Married	Yes	1	irregular	1	1	1	1	0	0	0	0	0	lose	1	23.2335
22	88	160	2: Triangle	Single	Yes	not trying	regular	1	1	1	1	1	1	1	1	1	lose	0	34.375
29	60	151	5: Hourglass	Married	Yes	1	irregular	0	1	1	0	1	1	1	1	0	lose	1	26.3146
34	63	158	5: Hourglass	Married	Yes	0	regular	1	0	1	1	1	1	1	1	0	lose	0	25.2363
30	88	163	5: Hourglass	Divorced	Yes	not trying	regular	1	1	1	1	1	1	1	0	1	lose	0	33.1213
33	90	164	5: Hourglass	Married	Yes	1	irregular	1	1	1	0	1	0	0	1	0	lose	0	33.4622
29	65	155	2: Triangle	Single	Yes	not trying	irregular	0	0	1	1	1	1	0	0	1	lose	0	27.0552
35	63	162	5: Hourglass	Single	Yes	not trying	irregular	1	1	0	1	0	1	0	1	0	lose	1	24.0055
40	75	155	2: Triangle	Married	Yes	0	regular	1	1	1	1	0	1	1	0	1	lose	0	31.2175
22	67	148	5: Hourglass	Single	Yes	not trying	irregular	1	1	0	0	1	1	1	1	0	lose	0	30.588
20	51	153	3: Rounded	Single	Yes	not trying	irregular	1	1	1	0	0	0	0	1	0	maintain	1	21.7865
31	58	163	2: Triangle	Married	Yes	1	regular	0	0	0	0	1	0	0	1	0	lose	1	21.83
19	65	168	2: Triangle	Single	Yes	not trying	irregular	1	1	0	1	1	0	1	1	1	gain	0	23.03
20	49	163	5: Hourglass	Divorced	Yes	not trying	irregular	1	1	1	1	0	0	0	1	0	maintain	1	18.4425
25	75	176	5: Hourglass	Single	Yes	not trying	irregular	0	0	0	0	1	1	0	1	0	lose	0	24.2123
33	68	155	4: Rectangle	Married	Yes	1	regular	1	1	1	1	1	1	0	1	1	lose	0	28.3039
21	80	159	2: Triangle	Single	Yes	not trying	regular	0	1	1	1	1	1	1	1	1	lose	0	31.6443
30	59	163	4: Rectangle	Single	Yes	1	irregular	1	1	1	1	1	0	0	1	0	lose	1	22.2063
26	77	156	2: Triangle	Married	Yes	1	regular	1	1	1	1	1	1	1	1	0	lose	0	31.6404
21	60	152	2: Triangle	Single	Yes	not trying	regular	1	1	0	1	1	0	0	1	0	lose	1	25.9695
39	64	154	4: Rectangle	Married	Yes	0	regular	1	1	1	1	1	1	0	1	1	lose	0	26.986
25	60	159	2: Triangle	Married	Yes	not trying	irregular	0	0	1	1	1	0	0	1	0	lose	1	23.7332
30	64	158	2: Triangle	Single	Yes	not trying	irregular	0	1	0	0	0	0	0	1	0	lose	1	25.6369
30	85	158	4: Rectangle	Married	Yes	not trying	irregular	1	1	1	1	1	1	0	1	1	lose	0	34.049
24	64	165	2: Triangle	Single	Yes	not trying	irregular	1	1	0	0	0	1	1	0	1	maintain	0	23.5078
28	57	156	2: Triangle	Single	Yes	0	regular	1	1	1	1	0	0	0	1	0	maintain	1	23.4221
28	92	167	2: Triangle	Married	Yes	0	regular	1	0	1	1	0	0	0	1	0	lose	1	32.9879
27	79	159	5: Hourglass	Single	Yes	0	irregular	1	1	1	0	1	1	1	1	1	lose	0	31.2488
46	73	163	5: Hourglass	Divorced	Yes	1	irregular	0	0	1	0	1	1	1	0	1	lose	0	27.4756
30	58	160	1: Inverted Triangle	Married	Yes	1	irregular	0	0	0	1	1	1	1	1	0	lose	0	22.6562
33	62	164	5: Hourglass	Single	Yes	not trying	regular	0	1	1	1	1	1	1	0	0	maintain	0	23.0518
39	120	166	2: Triangle	Married	Yes	1	regular	1	1	1	1	1	1	0	1	1	lose	0	43.5477
35	76	164	2: Triangle	Single	Yes	not trying	irregular	1	0	0	1	1	1	0	1	1	lose	0	28.257
31	78	150	3: Rounded	Married	Yes	not trying	irregular	1	0	0	1	1	1	0	1	0	lose	0	34.6667
26	68	163	1: Inverted Triangle	Married	Yes	not trying	irregular	1	0	1	0	1	0	1	1	0	lose	0	25.5937
36	94	164	2: Triangle	Married	Yes	1	irregular	1	0	1	1	1	1	1	1	0	lose	0	34.9494
22	50	157	1: Inverted Triangle	Single	Yes	not trying	irregular	1	1	1	1	1	0	1	0	1	lose	0	20.2848
26	60	175	4: Rectangle	Single	Yes	not trying	irregular	1	1	0	1	0	1	1	1	0	gain	1	19.5918
30	60	152	1: Inverted Triangle	Single	Yes	not trying	regular	1	1	1	1	1	1	1	0	0	lose	0	25.9695
31	94	168	2: Triangle	Single	Yes	not trying	irregular	1	0	0	0	1	1	0	0	1	lose	0	33.305
21	86	164	2: Triangle	Single	Yes	not trying	irregular	1	1	1	0	1	1	1	0	1	lose	0	31.975
43	115	167	5: Hourglass	Married	Yes	1	regular	1	1	1	1	1	1	0	1	0	lose	0	41.2349
26	57	159	4: Rectangle	Married	Yes	0	regular	1	1	0	0	1	1	1	0	1	maintain	0	22.5466
38	67	164	1: Inverted Triangle	Married	Yes	not trying	regular	0	0	0	1	1	0	0	1	0	maintain	1	24.9108
30	56	162	4: Rectangle	Single	Yes	not trying	irregular	1	0	1	1	1	1	0	0	1	gain	0	21.3382
28	45	155	4: Rectangle	Married	Yes	1	irregular	1	0	1	0	0	0	0	1	0	maintain	1	18.7305
31	73	160	2: Triangle	Married	Yes	0	regular	1	1	0	0	1	0	0	0	0	lose	0	28.5156
35	50	160	4: Rectangle	Single	Yes	0	regular	0	1	1	0	1	0	0	1	1	lose	1	19.5312
25	71	161	5: Hourglass	Single	Yes	not trying	irregular	1	0	1	1	1	0	0	1	0	lose	1	27.3909
24	59	168	5: Hourglass	Single	Yes	not trying	regular	1	0	1	0	0	0	0	1	0	lose	1	20.9042
23	81	160	5: Hourglass	Single	Yes	not trying	irregular	1	1	1	1	1	1	1	0	1	lose	0	31.6406
36	100	155	3: Rounded	Married	Yes	1	irregular	0	0	1	1	1	1	1	0	1	lose	0	41.6233
35	70	154	3: Rounded	Married	Yes	0	irregular	1	1	1	1	1	1	0	1	0	lose	0	29.5159
31	45	156	4: Rectangle	Single	Yes	not trying	irregular	1	1	1	1	1	0	1	0	0	gain	1	18.4911
34	70	156	3: Rounded	Married	Yes	1	irregular	1	0	0	0	1	1	0	0	1	lose	0	28.764
26	60	162	5: Hourglass	Single	Yes	not trying	regular	1	1	0	1	0	1	1	0	0	maintain	1	22.8624
36	55	146	3: Rounded	Married	Yes	1	irregular	1	0	0	0	1	0	0	1	1	lose	0	25.8022
25	47	157	5: Hourglass	Single	Yes	not trying	irregular	1	1	0	0	1	0	0	1	0	maintain	1	19.0677
36	72	155	4: Rectangle	Married	Yes	not trying	regular	0	0	0	0	1	1	0	1	0	lose	0	29.9688
25	70	165	5: Hourglass	Single	Yes	0	regular	1	0	0	0	0	0	1	1	0	lose	1	25.7117
34	96	162	2: Triangle	Single	Yes	not trying	irregular	1	0	0	1	1	1	1	1	0	lose	0	36.5798
27	84	165	3: Rounded	Single	Yes	not trying	regular	1	1	0	0	1	1	1	0	0	lose	0	30.854
26	75	159	4: Rectangle	Single	Yes	not trying	regular	1	0	1	1	1	1	0	0	0	lose	0	29.6665
29	59	149	4: Rectangle	Single	Yes	not trying	irregular	1	1	1	0	1	0	0	1	0	lose	0	26.5754
20	78	165	5: Hourglass	Single	Yes	0	irregular	1	1	1	1	1	0	1	1	1	lose	0	28.6501
24	67	160	2: Triangle	Single	Yes	not trying	regular	1	0	0	0	1	0	0	1	0	lose	1	26.1719
41	75	157	4: Rectangle	Single	Yes	not trying	regular	1	0	1	0	1	0	0	0	0	lose	0	30.4272
26	54	154	4: Rectangle	Single	Yes	not trying	irregular	1	1	0	0	1	1	1	1	0	maintain	0	22.7694
26	62	156	4: Rectangle	Married	Yes	1	regular	0	1	0	1	0	0	0	1	0	lose	0	25.4767
30	50	157	5: Hourglass	Single	Yes	0	irregular	1	1	1	0	0	1	1	1	0	maintain	1	20.2848
26	78	156	5: Hourglass	Married	Yes	1	irregular	1	0	0	1	1	0	1	1	0	lose	1	32.0513
43	70	161	2: Triangle	Married	Yes	0	irregular	1	0	1	1	1	1	1	1	1	lose	1	27.0051
34	60	156	5: Hourglass	Single	Yes	not trying	regular	0	0	0	0	1	1	0	1	0	lose	0	24.6548
22	70	170	4: Rectangle	Single	Yes	not trying	irregular	1	1	1	1	0	0	0	1	0	maintain	1	24.2215
18	95	160	5: Hourglass	Single	Yes	0	irregular	1	1	1	1	1	1	1	0	1	lose	0	37.1094
36	66	176	4: Rectangle	Married	Yes	0	regular	1	0	1	0	0	0	0	1	0	lose	1	21.3068
30	90	165	4: Rectangle	Married	Yes	0	irregular	1	0	1	1	1	1	1	0	0	lose	0	33.0579
51	102	147	3: Rounded	Widowed	Yes	0	irregular	1	1	0	1	1	1	1	0	1	lose	0	47.2026
40	100	164	4: Rectangle	Married	Yes	1	regular	0	0	0	0	1	1	0	1	1	lose	0	37.1802
29	65	151	4: Rectangle	Single	Yes	0	regular	0	0	1	0	1	1	1	1	0	lose	1	28.5075
22	97	162	3: Rounded	Single	Yes	0	irregular	1	1	1	1	1	1	0	1	1	lose	0	36.9608
33	74	160	5: Hourglass	Single	Yes	not trying	regular	1	0	1	1	1	1	0	0	0	lose	0	28.9062
38	70	163	5: Hourglass	Married	Yes	0	regular	1	0	1	0	0	0	0	1	0	lose	1	26.3465
25	66	162	4: Rectangle	Single	Yes	not trying	regular	1	0	1	0	1	0	1	1	0	maintain	1	25.1486
25	76	148	3: Rounded	Single	Yes	not trying	regular	1	1	1	1	1	1	0	0	1	lose	0	34.6969
43	76	165	5: Hourglass	Married	Yes	1	irregular	1	0	1	1	1	1	0	0	1	lose	1	27.9155
34	57	160	2: Triangle	Married	Yes	not trying	regular	1	1	1	1	1	0	0	1	0	maintain	1	22.2656
21	80	159	5: Hourglass	Single	Yes	not trying	irregular	1	0	1	1	1	1	1	1	1	lose	1	31.6443
37	62	155	4: Rectangle	Married	Yes	0	regular	1	0	1	0	0	0	0	1	0	lose	1	25.8065
23	42	148	4: Rectangle	Single	Yes	not trying	regular	1	1	1	0	0	0	0	1	1	maintain	0	19.1746
33	98	170	5: Hourglass	Married	Yes	not trying	regular	0	0	0	0	1	1	0	0	1	lose	0	33.91
23	70	160	1: Inverted Triangle	Single	Yes	not trying	irregular	1	0	1	0	1	0	1	1	1	lose	0	27.3437
30	95	160	3: Rounded	Single	Yes	0	irregular	1	0	1	1	1	1	1	1	1	lose	1	37.1094
27	107	167	4: Rectangle	Single	Yes	not trying	regular	1	1	1	1	1	1	1	0	1	lose	0	38.3664
30	97	172	5: Hourglass	Single	Yes	not trying	irregular	1	0	0	1	1	0	1	1	0	lose	0	32.788
26	74	165	5: Hourglass	Single	Yes	not trying	irregular	1	0	0	1	1	1	1	1	0	lose	0	27.1809
29	110	163	5: Hourglass	Married	Yes	1	regular	1	1	0	1	1	1	0	1	1	lose	0	41.4016
31	82	157	3: Rounded	Married	Yes	1	irregular	1	0	1	1	1	1	1	0	1	lose	0	33.2671
27	90	162	5: Hourglass	Married	Yes	0	regular	1	1	0	0	1	1	0	1	0	lose	0	34.2936
35	109	167	4: Rectangle	Single	Yes	0	irregular	1	1	1	1	1	1	1	1	0	lose	0	39.0835
41	96	161	3: Rounded	Married	Yes	1	regular	1	0	0	1	0	1	0	1	1	lose	0	37.0356
26	87	170	1: Inverted Triangle	Single	Yes	not trying	irregular	1	1	0	1	1	1	1	1	0	lose	0	30.1038
33	51	158	2: Triangle	Single	Yes	0	regular	0	1	0	0	0	0	0	1	0	maintain	1	20.4294
22	76	165	5: Hourglass	Single	Yes	0	irregular	1	0	1	1	1	1	1	0	1	lose	0	27.9155
24	47	161	4: Rectangle	Single	Yes	0	regular	0	1	0	1	1	0	1	1	0	gain	1	18.132
29	72	160	3: Rounded	Single	Yes	1	irregular	1	1	1	1	1	1	1	0	1	lose	0	28.125
43	85	161	2: Triangle	Single	Yes	0	irregular	0	1	1	0	1	1	1	1	1	lose	0	32.7919
25	87	165	5: Hourglass	Married	Yes	not trying	irregular	1	0	1	1	1	1	1	0	1	lose	0	31.9559
50	67	160	2: Triangle	Married	Yes	1	regular	1	1	0	0	0	0	1	1	0	maintain	1	26.1719
28	101	164	5: Hourglass	Single	Yes	not trying	irregular	0	0	1	1	1	1	1	1	1	lose	0	37.5521
39	69	158	2: Triangle	Married	Yes	1	regular	0	0	0	1	1	1	1	1	0	lose	0	27.6398
25	75	163	2: Triangle	Single	Yes	not trying	regular	1	1	1	0	1	1	1	1	1	lose	0	28.2284
36	81	157	2: Triangle	Married	Yes	not trying	irregular	1	1	1	0	1	1	0	0	1	lose	0	32.8614
20	45	158	2: Triangle	Single	Yes	not trying	irregular	1	0	1	0	1	1	1	1	0	maintain	0	18.026
34	95	156	2: Triangle	Married	Yes	not trying	irregular	1	1	1	1	1	1	1	0	1	lose	0	39.0368
27	64	157	3: Rounded	Single	Yes	not trying	irregular	0	0	1	1	0	0	1	1	0	lose	1	25.9645
39	85	172	3: Rounded	Divorced	Yes	not trying	irregular	0	1	1	0	1	1	0	0	0	lose	0	28.7317
33	55	163	5: Hourglass	Married	Yes	1	irregular	1	0	0	0	0	0	0	1	0	maintain	1	20.7008
25	60	170	4: Rectangle	Single	Yes	not trying	regular	1	0	1	0	1	0	0	0	0	gain	0	20.7612
29	84	172	2: Triangle	Single	Yes	not trying	irregular	0	1	1	0	1	1	1	1	0	lose	0	28.3937
23	75	159	4: Rectangle	Single	Yes	not trying	regular	1	0	0	0	1	1	1	1	0	lose	1	29.6665
28	61	157	5: Hourglass	Married	Yes	1	irregular	0	1	0	1	1	1	0	1	0	lose	0	24.7475
25	42	156	4: Rectangle	Single	Yes	not trying	regular	1	1	0	1	1	0	1	0	0	maintain	1	17.2584
32	58	153	5: Hourglass	Married	Yes	1	irregular	1	0	1	1	1	1	1	1	1	lose	0	24.7768
36	63	173	4: Rectangle	Single	Yes	not trying	irregular	0	0	0	0	0	1	1	1	0	maintain	1	21.0498
33	67	151	2: Triangle	Married	Yes	0	irregular	0	0	0	0	1	1	0	1	0	lose	1	29.3847
31	68	167	5: Hourglass	Married	Yes	1	regular	1	1	1	0	1	1	0	1	0	lose	1	24.3824
40	64	160	5: Hourglass	Married	Yes	0	irregular	1	1	1	1	1	1	1	0	1	lose	0	25
33	78	160	2: Triangle	Single	Yes	not trying	irregular	0	1	1	1	1	1	0	1	0	lose	0	30.4687
25	95	165	4: Rectangle	Single	Yes	not trying	regular	0	1	0	1	1	1	1	1	0	lose	0	34.8944
22	60	165	5: Hourglass	Married	Yes	not trying	irregular	1	1	1	0	1	0	0	1	0	lose	1	22.0386
23	60	157	5: Hourglass	Single	Yes	not trying	irregular	1	1	1	1	1	1	1	0	0	lose	0	24.3418
30	91	161	5: Hourglass	Married	Yes	1	irregular	0	0	1	0	0	0	0	1	0	lose	1	35.1067
26	60	167	5: Hourglass	Single	Yes	not trying	irregular	1	1	0	1	1	1	1	0	0	lose	0	21.5139
33	79	160	5: Hourglass	Married	Yes	not trying	irregular	1	0	0	1	1	1	0	0	0	lose	0	30.8594
32	68	160	3: Rounded	Single	Yes	not trying	regular	1	1	0	1	1	1	0	0	0	lose	1	26.5625
21	75	163	1: Inverted Triangle	Single	Yes	not trying	irregular	0	1	0	1	0	0	0	1	0	lose	1	28.2284
30	70	177	4: Rectangle	Married	Yes	0	regular	1	0	1	1	1	0	1	1	0	lose	1	22.3435
22	52	162	5: Hourglass	Single	Yes	not trying	regular	1	1	1	0	0	1	1	1	0	maintain	0	19.8141
30	90	162	3: Rounded	Single	Yes	not trying	regular	1	0	1	0	1	1	0	0	1	lose	0	34.2936
18	85	176	4: Rectangle	Single	Yes	not trying	irregular	1	1	1	1	1	1	1	0	1	lose	0	27.4406
20	43	147	5: Hourglass	Single	Yes	0	irregular	0	1	0	0	0	0	0	1	0	gain	1	19.8991
21	73	155	5: Hourglass	Single	Yes	not trying	irregular	1	1	1	1	1	1	1	0	1	lose	0	30.385
33	80	160	2: Triangle	Single	Yes	not trying	irregular	1	1	0	0	1	0	0	1	0	lose	0	31.25
38	65	172	2: Triangle	Married	Yes	0	irregular	0	0	1	0	1	1	0	1	0	lose	0	21.9713
22	51	160	4: Rectangle	Single	Yes	not trying	regular	1	0	1	0	1	1	0	1	0	maintain	1	19.9219
33	74	175	2: Triangle	Single	Yes	not trying	regular	0	1	0	1	1	1	1	0	0	maintain	1	24.1633
23	64	159	2: Triangle	Married	Yes	not trying	irregular	1	0	1	0	1	0	1	1	0	lose	0	25.3155
38	94	156	4: Rectangle	Married	Yes	not trying	irregular	0	1	0	1	1	1	1	1	0	lose	1	38.6259
40	98	160	3: Rounded	Married	Yes	not trying	regular	1	0	0	0	1	1	0	0	1	lose	0	38.2812
27	120	167	5: Hourglass	Single	Yes	not trying	irregular	0	0	0	0	1	1	1	1	1	lose	0	43.0277
27	55	151	5: Hourglass	Single	Yes	not trying	irregular	1	0	0	0	1	0	0	1	0	maintain	1	24.1217
33	62	170	5: Hourglass	Single	Yes	0	regular	0	0	0	0	0	0	0	1	0	maintain	1	21.4533
25	75	157	4: Rectangle	Single	Yes	0	regular	1	1	1	1	1	1	1	1	0	lose	1	30.4272
22	74	153	5: Hourglass	Single	Yes	0	irregular	0	1	1	1	1	0	0	1	0	lose	1	31.6118
25	70	165	5: Hourglass	Single	Yes	not trying	regular	1	1	1	0	0	0	1	1	0	maintain	1	25.7117
27	60	152	3: Rounded	Married	Yes	0	regular	1	0	0	1	1	1	1	1	0	lose	0	25.9695
40	55	162	4: Rectangle	Divorced	Yes	1	regular	0	0	1	0	1	0	1	1	0	maintain	1	20.9572
36	107	163	3: Rounded	Married	Yes	not trying	irregular	0	1	1	1	1	1	0	1	1	lose	0	40.2725
29	47	156	4: Rectangle	Single	Yes	0	regular	0	0	1	0	0	0	1	1	0	maintain	1	19.313
29	57	151	5: Hourglass	Married	Yes	1	irregular	1	0	0	0	0	0	0	1	0	lose	1	24.9989
26	75	160	2: Triangle	Single	Yes	not trying	regular	1	1	0	0	1	1	0	1	1	lose	0	29.2969
20	68	149	5: Hourglass	Single	Yes	not trying	regular	0	1	0	1	1	1	0	0	1	lose	0	30.6293
34	88	165	5: Hourglass	Married	Yes	1	regular	1	0	0	1	1	1	1	0	1	lose	0	32.3232
27	51	152	4: Rectangle	Married	Yes	0	irregular	0	1	1	0	0	0	0	1	0	lose	1	22.0741
25	81	165	2: Triangle	Married	Yes	not trying	irregular	0	0	1	1	1	1	0	1	0	lose	0	29.7521
33	75	155	1: Inverted Triangle	Married	Yes	0	irregular	1	1	0	0	1	1	1	0	1	lose	0	31.2175
30	61	156	5: Hourglass	Married	Yes	1	irregular	1	1	1	1	1	1	0	1	1	lose	0	25.0657
27	76	153	2: Triangle	Single	Yes	0	regular	0	0	1	1	0	0	1	1	0	lose	1	32.4661
19	62	173	4: Rectangle	Single	Yes	not trying	irregular	0	0	1	0	1	1	1	1	1	lose	1	20.7157
28	79	162	4: Rectangle	Married	Yes	not trying	irregular	1	1	0	1	0	0	1	1	0	lose	1	30.1021
46	46	152	2: Triangle	Married	Yes	0	regular	0	0	1	0	1	1	1	1	0	lose	0	19.91
20	98	165	4: Rectangle	Single	Yes	not trying	irregular	1	1	1	1	1	1	0	0	1	lose	0	35.9963
21	70	155	4: Rectangle	Single	Yes	0	regular	1	1	1	1	1	1	1	1	0	lose	0	29.1363
40	57	154	3: Rounded	Divorced	Yes	not trying	irregular	0	0	1	1	1	1	1	1	0	lose	1	24.0344
24	60	157	5: Hourglass	Married	Yes	1	irregular	1	1	0	1	0	0	1	1	0	lose	0	24.3418
26	90	162	3: Rounded	Married	Yes	1	irregular	1	1	1	1	1	0	0	1	0	lose	0	34.2936
35	114	160	5: Hourglass	Single	Yes	not trying	irregular	1	1	0	0	1	1	1	1	1	lose	0	44.5312
31	70	164	2: Triangle	Married	Yes	not trying	regular	0	0	0	0	0	0	0	1	0	lose	1	26.0262
23	56	165	5: Hourglass	Single	Yes	not trying	irregular	1	1	0	1	0	0	1	1	0	maintain	1	20.5693
29	41	154	4: Rectangle	Single	Yes	not trying	regular	1	1	0	0	1	1	1	0	1	gain	0	17.2879
25	52	166	5: Hourglass	Married	Yes	0	regular	0	1	0	1	0	0	0	1	0	maintain	1	18.8707
28	65	155	4: Rectangle	Married	Yes	0	regular	1	1	0	0	1	1	0	1	1	lose	1	27.0552
38	74	155	5: Hourglass	Married	Yes	1	irregular	1	0	1	0	0	0	0	1	0	lose	1	30.8012
28	90	158	3: Rounded	Married	Yes	not trying	regular	1	0	0	1	0	1	1	0	0	lose	0	36.0519
32	48	149	4: Rectangle	Single	Yes	not trying	irregular	1	0	0	1	0	0	0	1	0	maintain	1	21.6206
35	74	165	2: Triangle	Divorced	Yes	0	irregular	1	0	0	1	1	1	1	1	0	lose	1	27.1809
21	63	154	5: Hourglass	Single	Yes	0	regular	0	1	1	1	1	0	1	1	0	lose	1	26.5643
32	87	163	2: Triangle	Married	Yes	not trying	irregular	0	1	0	1	1	1	0	1	0	lose	0	32.7449
29	103	163	1: Inverted Triangle	Married	Yes	1	irregular	1	1	0	1	1	1	1	0	1	lose	0	38.767
27	55	160	5: Hourglass	Single	Yes	0	regular	0	1	0	1	1	1	1	1	1	gain	0	21.4844
22	46	157	2: Triangle	Single	Yes	not trying	irregular	1	0	1	0	0	0	1	1	0	maintain	1	18.662
21	89	167	4: Rectangle	Single	Yes	not trying	regular	1	0	1	1	1	1	1	1	0	lose	0	31.9122
22	103	171	3: Rounded	Single	Yes	not trying	irregular	1	0	1	1	1	1	1	0	1	lose	0	35.2245
39	68	158	2: Triangle	Married	Yes	not trying	regular	0	0	0	0	0	0	0	1	0	lose	0	27.2392
19	76	160	2: Triangle	Single	Yes	not trying	irregular	1	1	0	0	1	1	1	1	0	lose	0	29.6875
25	49	160	2: Triangle	Married	Yes	not trying	regular	1	0	0	1	1	1	1	1	0	lose	0	19.1406
25	40	152	1: Inverted Triangle	Single	Yes	0	irregular	1	1	1	1	1	1	0	1	1	gain	0	17.313
27	76	159	2: Triangle	Married	Yes	1	irregular	1	1	1	0	1	1	1	0	1	lose	0	30.0621
23	75	170	5: Hourglass	Single	Yes	not trying	irregular	0	0	0	0	0	0	1	1	0	maintain	1	25.9516
21	80	165	5: Hourglass	Single	Yes	not trying	regular	1	1	1	1	1	0	1	1	0	lose	0	29.3848
25	62	157	2: Triangle	Single	Yes	not trying	irregular	1	0	1	1	1	1	1	1	0	lose	0	25.1532
26	90	154	5: Hourglass	Single	Yes	not trying	irregular	1	1	1	1	1	1	0	0	1	lose	0	37.9491
29	50	147	2: Triangle	Single	Yes	not trying	regular	0	1	1	1	1	0	0	0	0	lose	0	23.1385
33	70	170	5: Hourglass	Married	Yes	not trying	regular	1	1	1	0	1	1	1	1	0	lose	0	24.2215
38	86	163	4: Rectangle	Married	Yes	not trying	regular	0	0	1	1	1	1	0	1	1	lose	0	32.3685
22	47	154	2: Triangle	Married	Yes	1	regular	1	0	1	0	0	0	0	1	0	gain	1	19.8178
24	82	172	1: Inverted Triangle	Single	Yes	not trying	irregular	1	0	1	1	1	0	1	1	1	lose	1	27.7177
37	75	157	3: Rounded	Married	Yes	0	regular	0	0	0	0	0	0	1	1	0	lose	0	30.4272
33	100	158	2: Triangle	Divorced	Yes	0	regular	0	1	0	0	1	1	1	0	1	lose	0	40.0577
20	60	162	5: Hourglass	Single	Yes	0	regular	1	1	0	1	0	1	1	0	0	gain	0	22.8624
26	105	170	1: Inverted Triangle	Married	Yes	1	irregular	1	1	0	1	1	1	1	1	1	lose	0	36.3322
30	79	172	2: Triangle	Single	Yes	not trying	regular	0	1	1	1	1	1	1	1	0	lose	0	26.7036
39	69	162	2: Triangle	Single	Yes	not trying	regular	0	0	0	0	1	0	1	1	1	lose	0	26.2917
19	67	164	4: Rectangle	Single	Yes	not trying	irregular	1	1	0	1	1	0	1	1	0	lose	1	24.9108
30	57	161	4: Rectangle	Married	Yes	0	regular	1	1	1	0	1	1	1	0	0	lose	1	21.9899
22	65	151	5: Hourglass	Single	Yes	not trying	irregular	1	1	1	1	1	1	1	1	1	lose	0	28.5075
21	87	159	3: Rounded	Single	Yes	not trying	irregular	1	1	1	1	1	1	0	0	1	lose	0	34.4132
22	76	155	4: Rectangle	Married	Yes	0	irregular	0	1	0	1	1	1	1	0	1	lose	0	31.6337
26	78	167	3: Rounded	Married	Yes	not trying	regular	1	0	1	1	1	0	0	1	0	lose	1	27.968
27	70	166	2: Triangle	Married	Yes	1	regular	1	1	1	0	1	1	0	1	1	maintain	1	25.4028
21	46	154	5: Hourglass	Single	Yes	not trying	irregular	1	1	0	1	1	1	0	0	0	gain	0	19.3962
35	62	165	2: Triangle	Married	Yes	0	regular	0	0	0	0	0	0	0	1	0	maintain	1	22.7732
46	126	163	5: Hourglass	Married	Yes	not trying	regular	1	1	0	1	1	1	0	0	0	lose	0	47.4237
44	68	160	4: Rectangle	Married	Yes	not trying	irregular	0	0	0	1	0	0	0	1	0	lose	0	26.5625
26	98	162	1: Inverted Triangle	Single	Yes	not trying	irregular	1	0	0	1	0	0	0	1	0	lose	1	37.3419
20	71	172	2: Triangle	Single	Yes	0	irregular	1	0	0	1	0	0	1	1	0	maintain	0	23.9995
38	68	162	2: Triangle	Single	Yes	not trying	regular	0	0	1	0	1	1	0	0	1	lose	0	25.9107
30	86	145	3: Rounded	Single	Yes	not trying	irregular	1	1	1	1	1	1	0	0	0	lose	1	40.9037
22	62	157	5: Hourglass	Single	Yes	0	regular	0	1	1	1	1	1	0	0	1	lose	0	25.1532
21	65	158	4: Rectangle	Single	Yes	not trying	irregular	1	1	1	1	1	1	1	0	0	lose	0	26.0375
26	88	163	1: Inverted Triangle	Single	Yes	0	regular	1	0	1	1	1	1	1	1	0	lose	0	33.1213
41	67	154	3: Rounded	Married	Yes	1	regular	1	0	1	0	1	0	0	1	0	maintain	1	28.251
29	64	158	4: Rectangle	Single	Yes	not trying	irregular	1	0	1	0	1	1	1	1	1	lose	0	25.6369
32	85	156	5: Hourglass	Divorced	Yes	0	irregular	1	0	1	1	1	0	0	1	0	lose	1	34.9277
30	58	157	2: Triangle	Married	Yes	0	irregular	0	0	0	0	0	0	1	1	0	lose	1	23.5304
27	73	151	5: Hourglass	Married	Yes	1	irregular	1	1	1	1	1	1	1	1	1	lose	0	32.0161
24	75	157	4: Rectangle	Single	Yes	not trying	regular	1	1	1	1	1	1	1	0	1	lose	0	30.4272
25	61	172	4: Rectangle	Single	Yes	not trying	irregular	0	1	1	1	1	1	1	0	1	maintain	0	20.6193
34	91	162	5: Hourglass	Married	Yes	0	irregular	1	0	0	1	1	1	1	0	1	lose	0	34.6746
34	66	163	5: Hourglass	Married	Yes	0	irregular	1	0	0	0	1	1	1	1	1	lose	0	24.841
25	52	159	5: Hourglass	Married	Yes	0	regular	0	0	1	0	0	1	0	1	0	maintain	1	20.5688
27	68	158	5: Hourglass	Married	Yes	0	regular	1	0	1	1	1	1	1	1	1	lose	0	27.2392
29	66	164	5: Hourglass	Married	Yes	1	regular	0	0	1	0	1	0	0	1	0	lose	1	24.539
24	45	156	5: Hourglass	Married	Yes	0	irregular	0	1	0	0	1	1	1	1	0	gain	1	18.4911
35	55	158	4: Rectangle	Married	Yes	1	regular	0	0	1	0	0	0	0	1	0	maintain	1	22.0317
31	62	163	5: Hourglass	Married	Yes	not trying	irregular	1	0	1	1	1	0	1	1	0	lose	1	23.3355
25	56	154	5: Hourglass	Single	Yes	0	regular	1	1	1	1	1	1	0	0	0	lose	0	23.6128
43	70	170	5: Hourglass	Married	Yes	not trying	regular	0	1	1	0	1	1	1	0	1	maintain	0	24.2215
33	80	160	5: Hourglass	Married	Yes	0	irregular	0	1	0	1	1	1	0	1	0	lose	0	31.25
35	88	166	2: Triangle	Single	Yes	not trying	irregular	0	0	1	1	1	1	1	0	1	lose	0	31.935
30	67	154	2: Triangle	Married	Yes	1	irregular	1	1	0	0	1	1	1	0	1	lose	0	28.251
36	88	158	5: Hourglass	Single	Yes	not trying	regular	1	0	1	1	1	1	0	0	1	lose	0	35.2508
31	59	157	4: Rectangle	Single	Yes	not trying	irregular	1	0	1	0	1	0	1	1	0	maintain	0	23.9361
41	68	155	2: Triangle	Married	Yes	1	irregular	0	0	0	0	1	0	1	1	0	lose	1	28.3039
25	42	156	1: Inverted Triangle	Single	Yes	0	irregular	0	1	0	0	1	0	1	1	0	gain	1	17.2584
23	58	161	5: Hourglass	Single	Yes	0	irregular	1	1	0	1	0	0	1	1	0	gain	1	22.3757
21	60	167	4: Rectangle	Single	Yes	0	irregular	1	1	0	1	0	0	1	1	0	gain	1	21.5139
33	90	155	5: Hourglass	Married	Yes	not trying	irregular	1	1	1	1	1	1	0	1	0	lose	0	37.461
28	50	161	1: Inverted Triangle	Married	Yes	1	regular	0	0	0	0	1	0	0	1	0	gain	1	19.2894
37	80	166	5: Hourglass	Divorced	Yes	0	regular	0	0	0	1	1	1	1	1	1	lose	0	29.0318
24	45	164	5: Hourglass	Single	Yes	not trying	irregular	0	1	0	1	1	1	1	1	0	gain	0	16.7311
26	64	157	4: Rectangle	Single	Yes	not trying	regular	1	1	1	1	1	0	0	1	0	maintain	1	25.9645
32	90	159	3: Rounded	Single	Yes	not trying	irregular	0	1	0	1	1	1	0	1	1	lose	0	35.5999
24	100	165	5: Hourglass	Married	Yes	0	regular	1	0	0	1	1	1	0	1	0	lose	0	36.7309
21	81	167	5: Hourglass	Married	Yes	1	irregular	1	1	1	1	1	1	1	1	0	lose	0	29.0437
31	88	165	1: Inverted Triangle	Single	Yes	not trying	irregular	1	0	1	1	1	1	0	0	1	lose	0	32.3232
23	43	157	5: Hourglass	Single	Yes	not trying	regular	0	1	1	1	1	1	1	1	0	gain	0	17.4449
29	75	159	4: Rectangle	Married	Yes	1	regular	1	1	0	1	1	1	0	1	0	lose	0	29.6665
28	90	173	2: Triangle	Single	Yes	0	irregular	1	1	0	1	1	0	1	1	0	lose	0	30.0712
24	70	162	2: Triangle	Married	Yes	0	irregular	1	0	1	1	1	0	1	1	0	lose	1	26.6728
22	80	165	2: Triangle	Single	Yes	not trying	regular	1	1	1	1	1	0	1	1	0	lose	0	29.3848
25	74	170	1: Inverted Triangle	Married	Yes	not trying	regular	1	0	0	0	1	0	0	0	0	maintain	0	25.6055
31	77	157	5: Hourglass	Married	Yes	not trying	regular	1	0	1	0	1	1	0	1	0	lose	1	31.2386
26	77	154	5: Hourglass	Single	Yes	not trying	irregular	1	1	0	0	1	1	1	1	1	lose	0	32.4675
30	67	160	2: Triangle	Single	Yes	1	regular	1	1	0	0	0	1	1	1	0	maintain	1	26.1719
37	65	153	4: Rectangle	Married	Yes	not trying	regular	1	0	0	1	1	1	1	1	0	lose	0	27.7671
27	66	165	5: Hourglass	Married	Yes	1	irregular	1	0	1	0	1	1	1	0	1	maintain	0	24.2424
29	58	152	1: Inverted Triangle	Married	Yes	0	irregular	0	1	0	0	1	0	1	1	0	maintain	1	25.1039
33	77	160	1: Inverted Triangle	Divorced	Yes	0	regular	0	1	1	1	1	1	1	1	0	lose	1	30.0781
23	60	157	4: Rectangle	Single	Yes	not trying	irregular	1	0	0	0	1	1	1	1	0	lose	0	24.3418
35	84	165	5: Hourglass	Married	Yes	1	irregular	0	0	0	0	1	1	0	0	1	lose	0	30.854
26	66	165	5: Hourglass	Married	Yes	not trying	irregular	0	1	1	0	1	1	1	1	0	maintain	1	24.2424
27	52	157	4: Rectangle	Married	Yes	1	irregular	1	1	1	0	0	0	0	1	0	maintain	1	21.0962
38	55	150	2: Triangle	Married	Yes	not trying	irregular	0	0	0	0	0	1	0	1	0	lose	1	24.4444
24	79	159	5: Hourglass	Single	Yes	0	irregular	0	1	0	0	1	0	1	1	0	lose	0	31.2488
29	80	169	4: Rectangle	Married	Yes	1	regular	1	0	1	0	1	1	1	0	1	lose	0	28.0102
26	90	162	4: Rectangle	Single	Yes	not trying	regular	1	1	1	1	1	1	1	0	1	lose	0	34.2936
33	79	158	3: Rounded	Divorced	Yes	not trying	regular	1	0	1	1	1	1	1	0	1	lose	0	31.6456
20	40	148	5: Hourglass	Single	Yes	not trying	irregular	1	1	0	1	1	0	1	0	1	maintain	1	18.2615
22	54	163	5: Hourglass	Married	Yes	not trying	irregular	1	1	1	1	1	0	1	1	0	maintain	1	20.3244
23	80	155	5: Hourglass	Single	Yes	not trying	regular	1	1	0	1	1	1	1	1	0	lose	0	33.2986
29	62	156	3: Rounded	Married	Yes	0	regular	1	1	1	0	1	0	0	1	1	lose	0	25.4767
34	75	156	3: Rounded	Married	Yes	1	regular	1	0	1	1	1	1	1	0	1	lose	0	30.8185
23	75	166	4: Rectangle	Single	Yes	not trying	irregular	1	1	1	0	0	0	0	1	0	lose	1	27.2173
31	75	163	4: Rectangle	Divorced	Yes	not trying	regular	1	1	1	1	1	1	0	1	1	lose	0	28.2284
30	86	153	2: Triangle	Single	Yes	not trying	regular	1	1	1	0	1	1	1	0	1	lose	0	36.738
47	50	150	2: Triangle	Married	Yes	not trying	irregular	0	0	0	0	1	1	0	0	0	maintain	0	22.2222
22	47	157	4: Rectangle	Single	Yes	not trying	regular	1	1	1	1	1	0	0	1	0	maintain	1	19.0677
30	76	165	5: Hourglass	Married	Yes	1	regular	1	1	1	1	1	1	1	0	0	lose	1	27.9155
27	70	153	2: Triangle	Married	Yes	0	regular	0	0	0	0	1	0	0	1	0	lose	1	29.903
24	101	158	5: Hourglass	Single	Yes	0	irregular	1	1	1	1	1	1	1	1	1	lose	0	40.4583
22	60	154	5: Hourglass	Single	Yes	not trying	irregular	1	1	0	1	1	0	1	1	0	maintain	0	25.2994
32	56	153	5: Hourglass	Married	Yes	1	irregular	0	1	1	1	0	0	0	1	0	maintain	1	23.9224
31	55	164	2: Triangle	Single	Yes	not trying	regular	1	0	0	1	1	1	1	1	0	maintain	1	20.4491
18	45	157	3: Rounded	Single	Yes	not trying	irregular	1	1	1	1	1	1	0	1	0	lose	0	18.2563
30	70	152	2: Triangle	Divorced	Yes	not trying	regular	1	1	1	1	1	0	0	1	0	lose	1	30.2978
44	54	160	4: Rectangle	Married	Yes	not trying	irregular	0	0	1	1	1	0	0	0	0	lose	1	21.0937
26	41	158	4: Rectangle	Single	Yes	not trying	regular	0	0	1	1	1	0	1	1	0	gain	1	16.4237
30	63	160	5: Hourglass	Divorced	Yes	1	irregular	1	1	0	1	1	1	1	0	1	lose	0	24.6094
33	67	151	5: Hourglass	Married	Yes	1	regular	1	1	1	1	1	1	1	1	1	lose	0	29.3847
33	88	156	3: Rounded	Married	Yes	not trying	regular	1	1	1	1	1	1	0	1	1	lose	0	36.1604
23	89	162	2: Triangle	Married	Yes	0	irregular	1	1	0	1	1	1	0	0	1	lose	0	33.9125
34	48	151	4: Rectangle	Single	Yes	not trying	regular	0	0	1	0	1	1	0	1	0	lose	0	21.0517
19	61	154	2: Triangle	Single	No	not trying	regular	1	0	1	1	1	0	1	1	0	lose	0	25.721
37	103	163	4: Rectangle	Married	No	0	irregular	0	0	0	0	1	1	0	0	1	lose	0	38.767
24	43	160	4: Rectangle	Single	No	0	irregular	1	1	0	0	0	0	0	1	0	maintain	1	16.7969
28	83	166	5: Hourglass	Single	Yes	not trying	regular	0	0	1	1	1	1	1	0	0	lose	0	30.1205
28	78	163	5: Hourglass	Single	Yes	0	regular	0	0	1	0	1	1	0	1	0	lose	1	29.3575
27	113	173	4: Rectangle	Single	Yes	not trying	irregular	1	1	1	1	1	1	0	0	0	lose	0	37.756
37	125	170	3: Rounded	Married	Yes	1	irregular	1	1	1	1	1	1	1	1	1	lose	0	43.2526
34	74	172	5: Hourglass	Married	No	0	regular	1	0	0	1	1	0	0	1	0	lose	1	25.0135
41	103	160	3: Rounded	Married	Yes	not trying	regular	1	1	1	1	1	1	0	0	1	lose	0	40.2344
30	71	158	4: Rectangle	Divorced	Yes	not trying	irregular	0	1	0	0	1	0	0	1	1	lose	1	28.441
32	77	156	5: Hourglass	Married	Yes	not trying	irregular	1	1	1	1	0	0	0	1	0	lose	0	31.6404
27	96	161	3: Rounded	Single	Yes	not trying	irregular	1	1	1	1	1	1	0	0	1	lose	0	37.0356
30	102	163	3: Rounded	Married	Yes	0	irregular	1	0	0	1	1	1	0	0	1	lose	0	38.3906
34	70	158	3: Rounded	Married	Yes	1	irregular	1	0	1	0	1	1	1	1	0	lose	0	28.0404
33	69	163	5: Hourglass	Single	Yes	not trying	irregular	1	1	1	1	1	0	1	1	0	lose	1	25.9701
21	75	161	2: Triangle	Married	Yes	1	irregular	1	1	1	1	1	1	1	1	0	lose	0	28.9341
37	60	160	2: Triangle	Single	Yes	1	irregular	1	1	1	0	1	1	1	0	1	maintain	0	23.4375
28	57	156	4: Rectangle	Married	Yes	1	irregular	0	0	0	1	1	0	0	1	0	maintain	1	23.4221
18	66	166	1: Inverted Triangle	Single	Yes	0	regular	0	1	0	1	1	0	0	1	0	gain	0	23.9512
22	85	168	2: Triangle	Single	Yes	not trying	irregular	1	1	1	0	1	0	1	1	0	lose	1	30.1162
32	70	142	3: Rounded	Single	Yes	0	regular	1	1	1	1	1	1	1	1	0	lose	0	34.7153
26	57	165	2: Triangle	Single	Yes	not trying	irregular	1	1	1	0	1	1	1	0	1	lose	0	20.9366
24	55	173	4: Rectangle	Married	Yes	not trying	regular	1	0	1	0	1	0	0	1	0	maintain	1	18.3768
28	85	158	2: Triangle	Single	Yes	0	regular	0	1	0	1	1	1	0	1	1	lose	0	34.049
18	46	160	5: Hourglass	Single	Yes	not trying	irregular	1	1	0	1	1	1	1	1	0	maintain	1	17.9687
31	65	156	3: Rounded	Single	Yes	not trying	regular	1	1	1	1	1	1	0	0	1	lose	0	26.7094
32	88	155	3: Rounded	Married	Yes	0	irregular	1	1	1	1	1	1	0	1	1	lose	0	36.6285
23	64	164	5: Hourglass	Single	Yes	not trying	irregular	0	1	1	0	1	0	0	1	0	lose	1	23.7954
31	66	154	2: Triangle	Married	Yes	1	irregular	1	0	1	0	1	1	1	1	0	lose	0	27.8293
24	95	155	2: Triangle	Single	Yes	not trying	irregular	1	1	1	1	1	1	1	1	1	lose	0	39.5421
31	63	162	1: Inverted Triangle	Married	Yes	0	regular	1	1	1	1	1	1	0	0	1	lose	0	24.0055
22	74	160	2: Triangle	Single	Yes	not trying	regular	1	0	1	0	1	1	1	1	1	lose	1	28.9062
27	67	163	2: Triangle	Single	Yes	not trying	irregular	1	1	1	0	1	1	0	1	0	maintain	1	25.2174
34	83	159	5: Hourglass	Married	Yes	1	irregular	1	0	1	1	1	1	1	0	1	lose	0	32.831
22	110	151	5: Hourglass	Single	Yes	not trying	irregular	1	0	0	1	1	1	1	0	0	lose	0	48.2435
35	83	162	1: Inverted Triangle	Married	Yes	1	irregular	0	1	1	1	1	0	0	1	0	lose	0	31.6263
22	63	158	5: Hourglass	Single	Yes	not trying	irregular	1	0	0	0	0	1	0	1	0	lose	1	25.2363
34	74	163	2: Triangle	Married	Yes	0	regular	0	0	0	1	1	1	1	0	1	lose	0	27.852
39	125	165	2: Triangle	Married	Yes	1	irregular	1	0	1	1	1	1	1	1	1	lose	0	45.9137
24	95	160	5: Hourglass	Married	Yes	not trying	irregular	0	1	0	0	1	1	1	0	1	lose	0	37.1094
25	63	165	2: Triangle	Single	Yes	not trying	irregular	1	1	1	1	1	0	1	1	0	lose	1	23.1405
48	73	156	3: Rounded	Married	Yes	not trying	regular	0	0	1	1	0	0	0	1	0	lose	1	29.9967
22	65	170	4: Rectangle	Single	Yes	not trying	irregular	0	1	0	0	1	1	1	1	0	gain	0	22.4913
30	93	156	3: Rounded	Single	Yes	not trying	irregular	1	0	0	0	1	1	1	0	1	lose	0	38.215
22	67	156	5: Hourglass	Single	Yes	not trying	regular	1	1	1	1	1	0	1	1	0	lose	1	27.5312
24	101	175	3: Rounded	Single	Yes	not trying	regular	1	1	0	1	1	1	1	0	1	lose	0	32.9796
28	69	163	2: Triangle	Married	Yes	not trying	regular	1	0	1	1	0	0	0	1	0	maintain	1	25.9701
26	95	175	3: Rounded	Single	Yes	not trying	irregular	1	1	1	1	1	1	1	0	1	lose	0	31.0204
28	70	155	3: Rounded	Single	Yes	not trying	regular	1	0	1	1	1	1	0	1	1	lose	0	29.1363
28	79	163	4: Rectangle	Married	Yes	1	irregular	1	0	1	0	1	1	1	1	1	lose	1	29.7339
23	91	170	3: Rounded	Single	Yes	not trying	regular	1	0	0	0	1	1	1	0	1	lose	0	31.4879
28	57	156	5: Hourglass	Single	Yes	not trying	irregular	1	1	1	0	1	0	0	1	0	lose	1	23.4221
29	74	168	5: Hourglass	Married	Yes	0	regular	0	0	1	1	1	1	0	1	0	lose	1	26.2188
28	65	161	2: Triangle	Single	Yes	0	regular	1	1	1	1	1	1	1	1	0	maintain	1	25.0762
39	50	161	4: Rectangle	Married	Yes	not trying	regular	0	0	0	0	0	0	1	0	0	maintain	1	19.2894
29	71	158	5: Hourglass	Single	Yes	not trying	regular	1	1	0	1	0	0	0	1	0	lose	1	28.441
37	56	163	2: Triangle	Single	Yes	not trying	regular	1	1	1	1	0	0	0	0	0	maintain	1	21.0772
26	80	163	5: Hourglass	Married	Yes	1	irregular	1	1	1	1	1	1	1	0	1	lose	0	30.1103
28	69	158	1: Inverted Triangle	Married	Yes	1	irregular	1	0	1	1	1	1	0	0	1	lose	0	27.6398
22	106	157	3: Rounded	Single	Yes	not trying	irregular	0	1	1	1	1	1	0	0	1	lose	1	43.0038
28	80	164	3: Rounded	Married	Yes	1	regular	1	0	0	1	1	1	0	1	0	lose	0	29.7442
29	62	152	2: Triangle	Married	Yes	1	irregular	0	0	1	1	1	0	0	1	0	lose	0	26.8352
35	85	165	5: Hourglass	Single	Yes	not trying	irregular	0	0	1	1	1	1	1	0	1	lose	0	31.2213
32	71	146	3: Rounded	Divorced	Yes	1	irregular	1	0	1	1	1	1	1	1	1	lose	0	33.3083
33	47	151	5: Hourglass	Single	Yes	not trying	regular	0	1	0	0	1	0	0	1	0	maintain	0	20.6131
30	65	157	1: Inverted Triangle	Divorced	Yes	not trying	irregular	1	1	1	1	1	1	0	0	1	lose	0	26.3702
32	82	162	2: Triangle	Married	Yes	0	irregular	1	0	1	1	1	1	0	0	0	lose	0	31.2452
24	77	160	1: Inverted Triangle	Married	Yes	not trying	irregular	1	0	1	0	1	0	1	1	0	lose	0	30.0781
23	63	160	2: Triangle	Single	Yes	not trying	irregular	1	1	0	0	0	0	0	1	0	lose	1	24.6094
23	85	153	2: Triangle	Married	Yes	not trying	irregular	1	0	1	0	1	1	0	1	0	lose	1	36.3108
34	139	165	3: Rounded	Single	Yes	not trying	irregular	1	0	0	1	1	0	0	1	0	lose	0	51.056
22	63	163	5: Hourglass	Single	Yes	not trying	regular	1	1	1	0	1	0	0	1	0	lose	0	23.7118
33	68	163	2: Triangle	Married	Yes	0	regular	0	0	1	0	1	0	0	1	0	lose	0	25.5937
21	90	173	4: Rectangle	Single	Yes	not trying	irregular	1	0	0	1	1	1	1	1	1	lose	0	30.0712
33	103	155	5: Hourglass	Single	Yes	not trying	regular	1	1	1	1	1	1	1	1	0	lose	0	42.872
20	50	156	5: Hourglass	Single	Yes	not trying	irregular	0	0	0	0	1	1	1	1	0	lose	1	20.5457
36	46	154	4: Rectangle	Divorced	Yes	not trying	irregular	1	0	1	1	1	0	1	1	0	gain	1	19.3962
23	64	164	2: Triangle	Single	Yes	not trying	regular	1	0	1	1	0	0	0	1	0	maintain	1	23.7954
25	95	168	5: Hourglass	Single	Yes	not trying	regular	1	1	1	1	1	1	1	1	1	lose	0	33.6593
24	75	160	5: Hourglass	Single	Yes	not trying	regular	1	0	0	1	0	1	1	1	0	lose	1	29.2969
23	59	156	2: Triangle	Single	Yes	not trying	irregular	0	1	0	0	1	1	1	1	0	lose	0	24.2439
20	75	161	2: Triangle	Single	Yes	0	irregular	1	1	1	1	1	1	1	0	0	lose	0	28.9341
25	86	153	5: Hourglass	Single	Yes	not trying	irregular	1	1	0	1	1	1	1	0	1	lose	0	36.738
34	90	157	5: Hourglass	Single	Yes	0	regular	1	1	1	1	1	1	0	1	0	lose	0	36.5126
38	80	158	3: Rounded	Divorced	Yes	1	regular	1	0	0	1	1	1	0	0	1	lose	0	32.0461
23	54	160	4: Rectangle	Married	Yes	1	irregular	1	1	0	1	1	0	0	1	0	gain	1	21.0937
23	67	172	2: Triangle	Single	Yes	not trying	irregular	1	1	1	1	1	0	1	1	0	lose	0	22.6474
26	55	155	4: Rectangle	Single	Yes	not trying	irregular	0	1	1	1	1	1	0	1	1	lose	0	22.8928
29	46	160	5: Hourglass	Single	Yes	not trying	regular	0	0	0	0	0	0	1	1	0	gain	1	17.9687
21	50	160	4: Rectangle	Married	Yes	1	regular	1	1	1	1	1	1	1	0	1	gain	0	19.5312
23	95	168	1: Inverted Triangle	Single	Yes	not trying	irregular	1	1	1	0	1	1	1	0	1	lose	0	33.6593
31	80	150	5: Hourglass	Married	Yes	0	regular	1	0	1	1	1	1	0	0	0	lose	0	35.5556
22	80	151	4: Rectangle	Single	Yes	not trying	irregular	1	1	1	1	1	1	1	0	1	lose	0	35.0862
20	58	150	2: Triangle	Single	Yes	not trying	regular	1	1	1	1	1	1	1	1	0	lose	1	25.7778
33	160	150	4: Rectangle	Married	Yes	0	irregular	0	1	1	1	1	0	0	0	0	maintain	1	71.1111
22	52	144	4: Rectangle	Single	Yes	0	irregular	1	0	1	0	1	1	1	1	0	lose	0	25.0772
26	55	166	5: Hourglass	Single	Yes	not trying	irregular	0	1	1	0	1	1	1	1	1	maintain	1	19.9594
23	65	168	5: Hourglass	Single	Yes	not trying	irregular	0	1	1	0	0	0	0	1	0	maintain	1	23.03
24	72	165	4: Rectangle	Single	Yes	not trying	irregular	1	1	0	0	0	1	0	1	0	lose	1	26.4463
37	95	156	2: Triangle	Married	Yes	1	irregular	0	0	1	1	1	1	1	0	1	lose	0	39.0368
31	80	156	2: Triangle	Married	Yes	1	irregular	1	0	1	1	1	1	0	0	1	lose	0	32.8731
35	60	166	4: Rectangle	Married	Yes	not trying	irregular	1	0	0	0	0	0	0	1	0	lose	1	21.7738
18	52	165	4: Rectangle	Single	Yes	not trying	irregular	0	1	1	0	1	0	0	1	0	maintain	1	19.1001
24	57	155	5: Hourglass	Single	Yes	not trying	irregular	1	0	0	1	0	0	1	1	0	lose	0	23.7253
29	72	157	1: Inverted Triangle	Married	Yes	1	regular	1	1	0	0	1	0	0	1	0	lose	1	29.2101
37	81	156	3: Rounded	Widowed	Yes	1	irregular	0	0	0	1	1	1	1	0	1	lose	0	33.284
32	68	162	5: Hourglass	Single	Yes	not trying	regular	1	0	0	0	0	0	0	1	0	maintain	1	25.9107
23	72	153	3: Rounded	Single	Yes	0	irregular	1	0	0	1	1	0	0	1	1	lose	0	30.7574
27	65	160	4: Rectangle	Single	Yes	not trying	irregular	0	0	0	0	0	0	1	1	0	lose	1	25.3906
30	70	160	1: Inverted Triangle	Married	Yes	1	irregular	1	0	0	1	1	1	1	0	1	lose	0	27.3437
26	115	167	5: Hourglass	Single	Yes	not trying	irregular	1	1	0	1	1	1	0	1	1	lose	0	41.2349
24	87	159	5: Hourglass	Single	Yes	not trying	irregular	1	1	1	0	1	1	1	1	0	lose	0	34.4132
23	60	160	5: Hourglass	Single	Yes	not trying	regular	1	1	1	1	1	1	1	1	1	maintain	0	23.4375
28	67	156	5: Hourglass	Single	Yes	not trying	irregular	1	1	0	1	1	1	0	1	0	lose	1	27.5312
26	90	159	1: Inverted Triangle	Married	Yes	1	irregular	1	1	1	1	1	0	1	1	0	lose	0	35.5999
39	83	167	4: Rectangle	Single	Yes	not trying	irregular	1	0	1	1	1	0	0	1	0	lose	1	29.7608
30	75	165	2: Triangle	Married	Yes	1	regular	0	1	0	0	1	1	0	1	0	lose	0	27.5482
29	70	168	5: Hourglass	Single	Yes	not trying	irregular	1	0	1	0	1	0	0	1	0	lose	1	24.8016
31	45	150	1: Inverted Triangle	Single	Yes	not trying	regular	1	1	1	0	0	1	1	0	0	maintain	0	20
22	67	167	2: Triangle	Single	Yes	not trying	irregular	1	0	1	0	1	0	0	1	0	lose	1	24.0238
30	77	173	5: Hourglass	Single	Yes	not trying	irregular	1	1	0	0	1	1	0	1	0	maintain	1	25.7276
27	44	153	4: Rectangle	Married	Yes	1	irregular	1	1	1	1	0	0	0	0	0	maintain	1	18.7962
25	45	160	2: Triangle	Single	Yes	0	regular	1	1	1	0	0	0	0	1	0	maintain	1	17.5781
40	47	155	5: Hourglass	Married	Yes	1	regular	0	0	0	0	1	0	0	1	0	maintain	1	19.563
38	51	158	2: Triangle	Married	Yes	1	irregular	1	1	0	0	0	1	1	0	1	gain	0	20.4294
24	49	151	3: Rounded	Single	Yes	not trying	irregular	1	1	0	0	1	0	0	1	0	lose	1	21.4903
30	88	156	5: Hourglass	Single	Yes	not trying	regular	1	1	1	1	1	1	0	0	1	lose	0	36.1604
35	87	165	4: Rectangle	Married	Yes	1	regular	1	1	1	1	1	1	0	0	1	lose	0	31.9559
30	49	168	5: Hourglass	Married	Yes	0	regular	0	0	0	0	0	0	0	1	0	gain	1	17.3611
27	70	165	1: Inverted Triangle	Married	Yes	1	irregular	0	0	0	1	1	1	1	1	0	lose	0	25.7117
21	65	168	4: Rectangle	Single	Yes	not trying	irregular	1	1	1	1	0	0	1	1	0	gain	1	23.03
26	57	161	5: Hourglass	Single	Yes	not trying	irregular	1	1	0	1	1	1	1	1	0	maintain	0	21.9899
26	70	167	2: Triangle	Married	Yes	1	regular	1	1	1	0	0	0	0	1	0	lose	0	25.0995
32	71	155	2: Triangle	Married	Yes	not trying	regular	0	1	1	0	1	1	1	1	1	lose	0	29.5525
24	86	165	1: Inverted Triangle	Married	Yes	1	irregular	1	1	1	1	1	1	1	1	1	lose	0	31.5886
31	80	165	3: Rounded	Married	Yes	0	irregular	0	0	1	0	1	1	1	1	1	lose	0	29.3848
30	73	165	1: Inverted Triangle	Single	Yes	0	irregular	1	1	0	1	1	0	1	0	0	lose	0	26.8136
29	60	164	5: Hourglass	Single	Yes	not trying	regular	1	0	0	0	0	0	0	1	0	maintain	1	22.3081
26	78	147	3: Rounded	Single	Yes	not trying	irregular	1	1	1	1	1	1	0	0	1	lose	0	36.0961
27	70	170	5: Hourglass	Married	Yes	1	regular	0	0	1	0	0	0	0	1	0	maintain	1	24.2215
24	120	161	4: Rectangle	Single	Yes	not trying	irregular	0	1	0	1	1	1	0	0	1	lose	0	46.2945
32	69	155	1: Inverted Triangle	Married	Yes	not trying	regular	1	0	1	1	0	0	1	1	0	lose	0	28.7201
33	75	171	4: Rectangle	Married	Yes	not trying	irregular	1	1	1	0	0	1	1	1	0	lose	0	25.6489
25	64	156	3: Rounded	Married	Yes	1	irregular	0	0	1	1	1	1	1	1	0	lose	1	26.2985
43	59	166	2: Triangle	Single	Yes	not trying	regular	1	0	1	0	1	1	0	1	1	maintain	1	21.4109
22	49	157	1: Inverted Triangle	Single	Yes	not trying	irregular	0	1	1	0	1	1	1	1	0	gain	0	19.8791
38	107	162	4: Rectangle	Divorced	Yes	1	irregular	1	1	1	1	1	1	1	0	1	lose	0	40.7712
28	55	163	4: Rectangle	Single	Yes	not trying	irregular	1	1	1	1	1	1	1	1	0	maintain	0	20.7008
19	50	160	5: Hourglass	Single	Yes	not trying	irregular	0	1	0	0	0	0	0	1	0	maintain	1	19.5312
38	90	168	3: Rounded	Single	Yes	not trying	irregular	0	1	1	0	1	1	0	1	1	lose	0	31.8878
22	60	154	5: Hourglass	Single	Yes	not trying	regular	0	1	1	0	1	0	0	1	0	lose	1	25.2994
29	89	158	2: Triangle	Single	Yes	not trying	regular	1	0	1	0	1	0	0	1	0	lose	0	35.6513
32	54	154	5: Hourglass	Married	Yes	0	regular	0	0	0	1	1	1	0	0	1	maintain	1	22.7694
23	77	152	5: Hourglass	Single	Yes	not trying	irregular	0	1	0	0	1	0	0	1	0	lose	1	33.3276
28	67	162	5: Hourglass	Married	Yes	1	regular	1	1	1	1	0	0	1	1	0	lose	1	25.5296
46	60	162	5: Hourglass	Single	Yes	1	irregular	0	0	1	0	1	1	1	1	0	maintain	0	22.8624
29	74	153	5: Hourglass	Single	Yes	not trying	regular	1	1	1	0	1	0	0	1	0	lose	1	31.6118
30	93	160	2: Triangle	Single	Yes	not trying	regular	1	1	1	1	1	1	0	0	0	lose	0	36.3281
31	58	156	2: Triangle	Married	Yes	0	regular	1	1	1	0	1	1	1	1	0	lose	1	23.833
31	54	162	4: Rectangle	Single	Yes	not trying	irregular	1	0	1	0	0	0	0	1	0	gain	1	20.5761
25	59	144	3: Rounded	Single	Yes	not trying	irregular	1	0	0	0	1	1	1	0	1	lose	0	28.4529
26	51	160	2: Triangle	Single	Yes	0	regular	1	1	0	1	1	0	1	1	0	maintain	0	19.9219
38	58	155	5: Hourglass	Widowed	Yes	not trying	regular	1	1	1	0	1	1	1	1	1	lose	0	24.1415
40	58	158	5: Hourglass	Married	Yes	1	irregular	0	0	1	0	1	1	1	1	0	lose	1	23.2335
34	62	153	3: Rounded	Married	Yes	1	regular	1	1	1	1	1	0	0	0	1	maintain	1	26.4855
21	72	160	4: Rectangle	Single	Yes	not trying	irregular	1	1	1	1	1	1	1	1	0	lose	1	28.125
29	90	154	3: Rounded	Married	Yes	not trying	irregular	0	1	0	1	1	1	1	1	1	lose	0	37.9491
24	64	162	4: Rectangle	Single	Yes	not trying	regular	0	0	0	0	1	0	0	1	0	maintain	1	24.3865
30	70	167	1: Inverted Triangle	Single	Yes	0	irregular	1	1	1	1	1	1	1	1	0	lose	0	25.0995
26	63	155	3: Rounded	Single	Yes	not trying	regular	1	1	1	1	1	1	0	0	1	lose	0	26.2227
29	130	161	2: Triangle	Single	Yes	not trying	irregular	1	1	1	1	1	1	0	1	1	lose	0	50.1524
21	48	152	4: Rectangle	Single	Yes	0	regular	1	1	1	0	1	1	1	0	1	maintain	0	20.7756
27	79	187	5: Hourglass	Single	Yes	not trying	irregular	1	1	1	1	1	1	1	1	0	gain	0	22.5914
30	123	173	4: Rectangle	Married	Yes	1	irregular	1	0	0	1	1	1	1	1	1	lose	0	41.0973
38	65	158	5: Hourglass	Married	Yes	not trying	regular	1	0	0	1	1	1	0	1	0	lose	0	26.0375
26	52	158	1: Inverted Triangle	Married	Yes	1	irregular	0	1	1	0	1	0	0	1	0	gain	1	20.83
28	57	155	4: Rectangle	Single	Yes	not trying	irregular	1	1	1	1	1	0	1	1	1	lose	0	23.7253
24	80	165	1: Inverted Triangle	Single	Yes	not trying	irregular	1	1	0	0	1	0	1	1	0	lose	0	29.3848
24	72	159	3: Rounded	Single	Yes	not trying	irregular	1	1	1	1	1	1	1	1	1	lose	0	28.4799
29	56	151	4: Rectangle	Married	Yes	0	irregular	1	0	0	1	1	1	1	0	1	lose	0	24.5603
41	57	162	1: Inverted Triangle	Single	Yes	0	regular	0	0	1	0	1	1	0	1	0	maintain	1	21.7193
21	54	162	5: Hourglass	Single	Yes	not trying	irregular	1	1	1	1	1	0	0	1	0	gain	0	20.5761
20	86	166	5: Hourglass	Single	Yes	not trying	regular	0	1	0	1	1	0	1	1	0	lose	0	31.2092
25	101	167	5: Hourglass	Single	Yes	not trying	regular	1	1	0	1	1	0	1	1	1	lose	1	36.215
21	97	160	4: Rectangle	Single	Yes	not trying	irregular	1	1	1	1	1	1	0	1	0	lose	0	37.8906
38	69	156	2: Triangle	Married	Yes	not trying	regular	1	0	0	1	1	1	0	0	1	lose	0	28.3531
28	65	152	5: Hourglass	Married	Yes	1	irregular	1	0	1	1	1	1	0	1	0	maintain	1	28.1337
25	102	165	3: Rounded	Married	Yes	1	irregular	1	0	0	1	1	1	1	0	1	lose	0	37.4656
27	77	164	5: Hourglass	Married	Yes	not trying	regular	1	1	1	0	1	0	0	1	0	lose	1	28.6288
20	80	164	5: Hourglass	Single	Yes	not trying	regular	1	1	0	1	0	0	0	1	0	lose	1	29.7442
29	40	147	5: Hourglass	Single	Yes	0	irregular	1	0	1	0	0	0	1	1	0	gain	1	18.5108
32	73	158	2: Triangle	Married	Yes	not trying	irregular	1	1	1	0	1	0	0	1	0	lose	1	29.2421
28	78	168	2: Triangle	Single	Yes	not trying	irregular	1	0	0	0	1	0	0	1	0	lose	1	27.6361
23	65	161	5: Hourglass	Married	Yes	0	regular	1	1	1	1	0	0	0	1	0	maintain	1	25.0762
24	63	160	3: Rounded	Single	Yes	not trying	irregular	1	0	0	1	1	1	1	1	0	gain	0	24.6094
30	77	152	5: Hourglass	Single	Yes	not trying	regular	1	1	0	0	1	1	0	1	1	lose	0	33.3276
23	63	162	5: Hourglass	Single	Yes	not trying	regular	1	1	0	0	1	0	1	1	0	maintain	0	24.0055
33	68	168	4: Rectangle	Married	Yes	1	irregular	1	0	1	0	1	1	0	1	1	lose	0	24.093
32	69	160	3: Rounded	Single	Yes	not trying	regular	0	0	1	0	1	1	0	0	0	lose	0	26.9531
34	95	166	5: Hourglass	Married	Yes	1	irregular	1	1	1	1	1	1	1	1	0	lose	0	34.4753
21	50	165	4: Rectangle	Single	Yes	not trying	irregular	1	1	1	1	1	1	1	1	0	gain	0	18.3655
31	84	155	5: Hourglass	Married	Yes	1	irregular	1	0	0	1	1	1	0	1	0	lose	0	34.9636
26	70	163	5: Hourglass	Married	Yes	0	irregular	1	1	0	0	0	0	0	1	0	lose	1	26.3465
26	75	150	5: Hourglass	Single	Yes	not trying	regular	1	1	1	1	1	1	1	0	1	lose	0	33.3333
21	58	161	5: Hourglass	Married	Yes	1	irregular	1	1	0	1	1	0	1	1	0	maintain	1	22.3757
23	86	169	2: Triangle	Married	Yes	1	irregular	1	1	1	1	0	0	1	1	0	maintain	1	30.111
24	57	150	2: Triangle	Single	Yes	not trying	irregular	1	1	1	1	1	0	0	1	0	lose	0	25.3333
30	50	160	4: Rectangle	Single	Yes	not trying	regular	1	1	1	0	1	1	1	0	1	maintain	0	19.5312
28	90	168	2: Triangle	Single	Yes	not trying	regular	1	1	0	1	1	1	1	1	0	lose	1	31.8878
20	47	158	5: Hourglass	Single	Yes	not trying	regular	1	1	1	1	1	1	1	0	1	maintain	0	18.8271
21	55	140	2: Triangle	Single	Yes	0	irregular	1	1	0	0	1	1	1	1	0	lose	0	28.0612
30	75	160	2: Triangle	Single	Yes	not trying	irregular	1	0	0	1	1	1	0	1	0	lose	0	29.2969
23	82	160	4: Rectangle	Single	Yes	not trying	irregular	1	1	1	1	1	0	0	1	0	lose	1	32.0312
27	63	159	5: Hourglass	Single	Yes	not trying	regular	1	0	1	1	1	0	0	1	0	maintain	1	24.9199
25	60	160	4: Rectangle	Married	Yes	0	regular	0	0	1	1	1	0	1	1	0	maintain	0	23.4375
28	44	147	3: Rounded	Single	Yes	not trying	regular	1	1	1	0	1	0	0	1	0	maintain	1	20.3619
42	84	160	2: Triangle	Single	Yes	0	irregular	0	0	0	0	1	0	0	1	0	lose	1	32.8125
40	74	163	2: Triangle	Married	Yes	1	regular	0	0	0	0	1	0	0	1	0	lose	0	27.852
39	102	154	3: Rounded	Married	Yes	not trying	irregular	1	0	0	0	1	1	0	1	0	lose	0	43.0089
29	108	163	4: Rectangle	Married	Yes	0	regular	1	1	1	1	1	1	1	0	1	lose	0	40.6489
36	125	169	5: Hourglass	Married	Yes	0	regular	0	0	0	1	1	0	0	1	1	lose	0	43.766
21	50	163	2: Triangle	Single	Yes	not trying	regular	1	1	1	0	1	1	1	1	1	maintain	0	18.8189
38	83	170	2: Triangle	Married	Yes	1	irregular	0	1	1	1	1	1	0	1	0	lose	0	28.7197
22	41	160	5: Hourglass	Single	Yes	not trying	irregular	1	1	1	0	1	1	0	0	1	gain	0	16.0156
30	55	170	2: Triangle	Single	Yes	not trying	irregular	1	1	1	0	1	1	1	0	1	maintain	0	19.0311
25	77	163	3: Rounded	Married	Yes	1	irregular	1	0	1	0	1	1	0	0	1	lose	0	28.9811
37	66	165	3: Rounded	Married	Yes	0	irregular	1	1	0	0	1	1	1	0	0	lose	0	24.2424
26	51	169	2: Triangle	Married	Yes	not trying	irregular	0	0	0	0	0	0	0	1	0	maintain	1	17.8565
29	168	183	5: Hourglass	Married	Yes	not trying	irregular	1	1	0	0	1	1	1	1	1	lose	0	50.1657
20	79	164	5: Hourglass	Single	Yes	not trying	irregular	1	0	1	0	1	1	1	0	0	lose	0	29.3724
27	71	152	3: Rounded	Single	Yes	0	regular	1	1	1	0	1	1	1	1	0	lose	0	30.7306
30	40	160	1: Inverted Triangle	Single	Yes	not trying	irregular	0	0	0	1	0	0	0	0	0	gain	0	15.625
23	65	156	4: Rectangle	Single	Yes	not trying	irregular	0	0	1	1	1	0	0	0	1	lose	0	26.7094
19	72	165	5: Hourglass	Single	Yes	not trying	regular	1	1	1	1	1	0	1	1	0	lose	0	26.4463
36	71	150	3: Rounded	Single	Yes	not trying	regular	1	0	1	1	1	1	0	0	0	lose	0	31.5556
29	80	156	2: Triangle	Single	Yes	not trying	irregular	1	1	1	1	1	1	0	0	0	lose	1	32.8731
24	45	150	5: Hourglass	Single	Yes	not trying	regular	1	1	0	1	0	0	0	1	0	maintain	1	20
22	59	162	1: Inverted Triangle	Single	Yes	0	irregular	0	0	0	0	0	0	1	1	0	maintain	1	22.4813
24	69	167	4: Rectangle	Single	Yes	not trying	irregular	1	1	1	0	1	1	1	1	1	lose	0	24.7409
37	85	173	2: Triangle	Married	Yes	0	regular	0	0	1	0	1	1	0	1	0	lose	0	28.4005
19	50	159	5: Hourglass	Single	Yes	not trying	regular	1	1	0	1	1	0	1	1	0	gain	1	19.7777
29	82	168	2: Triangle	Single	Yes	not trying	irregular	1	1	1	1	1	1	1	0	1	lose	0	29.0533
33	57	161	5: Hourglass	Divorced	Yes	not trying	regular	0	0	0	0	0	1	0	1	0	lose	0	21.9899
24	59	173	5: Hourglass	Single	Yes	0	irregular	0	1	0	0	1	0	0	1	0	lose	1	19.7133
23	46	155	5: Hourglass	Married	Yes	1	regular	0	0	0	0	0	0	1	1	0	maintain	1	19.1467
22	74	167	5: Hourglass	Single	Yes	0	irregular	1	1	0	0	1	0	1	1	0	lose	0	26.5338
21	68	160	4: Rectangle	Single	Yes	not trying	irregular	1	1	0	1	1	1	0	0	1	lose	0	26.5625
24	45	159	2: Triangle	Single	Yes	not trying	irregular	1	1	1	0	0	0	1	0	0	gain	1	17.7999
24	72	158	2: Triangle	Single	Yes	not trying	regular	0	1	0	1	1	1	1	1	1	lose	1	28.8415
29	95	162	5: Hourglass	Married	Yes	0	regular	0	0	1	1	1	1	1	1	1	lose	0	36.1988
33	90	163	3: Rounded	Single	Yes	0	irregular	1	0	1	1	1	1	0	1	1	lose	0	33.8741
24	60	165	3: Rounded	Married	Yes	1	irregular	1	1	1	1	1	1	1	0	0	maintain	0	22.0386
21	52	157	5: Hourglass	Single	Yes	not trying	irregular	1	1	0	0	0	0	0	1	0	maintain	1	21.0962
24	75	158	5: Hourglass	Single	Yes	0	irregular	0	0	0	0	1	1	0	1	1	lose	0	30.0433
40	93	170	5: Hourglass	Divorced	Yes	not trying	irregular	1	1	1	0	1	1	0	0	0	lose	0	32.1799
33	83	165	3: Rounded	Single	Yes	not trying	irregular	1	0	1	0	1	1	0	0	1	lose	0	30.4867
21	80	150	2: Triangle	Single	Yes	not trying	irregular	1	1	1	1	1	1	1	0	1	lose	0	35.5556
26	40	156	4: Rectangle	Single	Yes	not trying	irregular	1	0	1	1	1	0	1	0	0	gain	1	16.4366
27	70	160	4: Rectangle	Married	Yes	0	regular	0	0	0	0	1	0	0	1	0	lose	0	27.3437
34	64	165	4: Rectangle	Married	Yes	0	irregular	1	0	1	0	0	1	0	0	0	maintain	1	23.5078
21	45	161	5: Hourglass	Single	Yes	not trying	irregular	1	1	0	0	1	0	0	1	0	gain	1	17.3604
24	68	163	5: Hourglass	Single	Yes	not trying	regular	1	0	0	1	0	0	0	1	0	lose	1	25.5937
25	63	170	5: Hourglass	Single	Yes	not trying	regular	1	1	1	0	1	1	1	1	0	gain	0	21.7993
33	86	153	3: Rounded	Married	Yes	0	regular	1	1	1	1	1	1	0	0	1	lose	0	36.738
21	65	160	2: Triangle	Single	Yes	not trying	irregular	1	1	1	1	0	0	0	1	0	lose	0	25.3906
26	80	163	5: Hourglass	Single	Yes	not trying	regular	1	1	1	0	0	0	0	0	0	lose	0	30.1103
28	94	183	4: Rectangle	Single	Yes	not trying	irregular	1	1	1	1	0	0	0	1	0	lose	1	28.0689
25	100	170	3: Rounded	Married	Yes	1	irregular	0	1	1	1	1	1	1	1	1	lose	0	34.6021
25	65	159	5: Hourglass	Single	Yes	not trying	regular	1	1	1	0	1	1	1	1	0	lose	0	25.711
33	58	154	5: Hourglass	Married	Yes	not trying	irregular	1	1	0	0	1	1	0	1	0	lose	0	24.4561
24	48	160	1: Inverted Triangle	Married	Yes	1	irregular	1	0	1	1	1	1	1	1	0	gain	0	18.75
20	49	166	1: Inverted Triangle	Single	Yes	not trying	irregular	1	1	0	1	1	1	1	1	0	gain	0	17.782
29	65	164	5: Hourglass	Married	Yes	0	irregular	1	0	1	1	1	1	0	1	0	maintain	1	24.1672
40	54	155	5: Hourglass	Married	Yes	1	irregular	0	0	0	0	0	0	0	1	0	maintain	0	22.4766
20	99	167	3: Rounded	Single	Yes	not trying	irregular	1	0	1	1	1	1	0	1	1	lose	0	35.4979
21	80	156	3: Rounded	Single	Yes	0	irregular	1	1	1	1	1	1	0	1	1	lose	0	32.8731
24	100	169	3: Rounded	Single	Yes	not trying	irregular	1	1	1	1	1	1	1	1	1	lose	0	35.0128
34	61	156	1: Inverted Triangle	Single	Yes	not trying	irregular	1	0	1	0	1	1	1	1	0	maintain	1	25.0657
40	75	165	2: Triangle	Married	Yes	not trying	regular	1	1	0	0	1	1	0	1	0	lose	1	27.5482
35	70	162	5: Hourglass	Married	Yes	0	regular	1	1	0	0	1	1	1	1	1	lose	0	26.6728
23	87	167	2: Triangle	Single	Yes	not trying	regular	1	0	1	0	1	1	1	1	1	lose	0	31.1951
21	76	166	4: Rectangle	Single	Yes	not trying	regular	1	0	0	0	1	1	0	1	0	lose	0	27.5802
24	80	158	3: Rounded	Married	Yes	not trying	irregular	1	1	0	0	1	0	0	1	0	lose	0	32.0461
29	69	159	4: Rectangle	Single	Yes	0	regular	0	1	1	1	1	1	0	1	1	lose	0	27.2932
23	80	170	5: Hourglass	Single	Yes	not trying	irregular	1	1	1	0	0	1	0	0	1	maintain	1	27.6817
32	60	153	5: Hourglass	Divorced	Yes	not trying	regular	0	0	0	0	1	0	1	1	0	lose	0	25.6312
34	76	164	2: Triangle	Married	Yes	0	irregular	1	1	1	0	1	0	0	1	0	lose	1	28.257
33	75	160	2: Triangle	Single	Yes	0	regular	1	1	0	1	1	1	1	1	0	maintain	1	29.2969
42	137	169	4: Rectangle	Married	Yes	not trying	irregular	1	0	1	1	1	1	0	0	0	lose	0	47.9675
19	89	159	2: Triangle	Single	Yes	not trying	irregular	1	1	1	1	1	1	1	1	1	lose	0	35.2043
25	59	160	2: Triangle	Single	Yes	not trying	irregular	1	0	1	1	1	1	1	1	1	maintain	0	23.0469
30	118	163	3: Rounded	Single	Yes	not trying	irregular	1	0	1	1	1	1	0	0	1	lose	0	44.4127
31	67	163	5: Hourglass	Married	Yes	not trying	irregular	0	0	0	0	0	0	0	1	0	lose	1	25.2174
27	117	168	2: Triangle	Single	Yes	not trying	irregular	1	0	1	1	1	0	1	1	0	lose	1	41.4541
33	112	150	3: Rounded	Married	Yes	1	irregular	1	0	0	1	1	1	0	1	0	lose	0	49.7778
21	64	157	5: Hourglass	Single	Yes	0	irregular	0	0	0	0	1	1	0	1	0	lose	0	25.9645
30	90	162	5: Hourglass	Married	Yes	0	regular	1	0	1	1	1	0	0	1	0	lose	0	34.2936
20	90	165	5: Hourglass	Single	Yes	not trying	irregular	1	0	0	1	1	1	1	1	1	lose	1	33.0579
28	59	165	2: Triangle	Married	Yes	1	irregular	0	0	1	1	1	1	0	1	0	maintain	0	21.6713
23	79	165	5: Hourglass	Single	Yes	not trying	irregular	0	0	1	0	1	0	1	1	1	lose	1	29.0174
29	103	163	2: Triangle	Married	Yes	not trying	irregular	0	0	0	0	1	1	1	0	0	lose	0	38.767
20	67	167	2: Triangle	Single	Yes	not trying	regular	1	0	1	1	1	1	1	0	0	lose	0	24.0238
32	100	160	3: Rounded	Single	Yes	0	irregular	1	1	1	1	1	1	0	0	1	lose	0	39.0625
25	57	160	4: Rectangle	Married	Yes	1	irregular	0	1	0	0	0	0	0	1	0	maintain	1	22.2656
24	55	161	4: Rectangle	Single	Yes	not trying	irregular	1	0	1	0	1	1	1	0	0	gain	0	21.2183
42	90	170	3: Rounded	Married	Yes	1	regular	1	1	1	1	1	0	0	1	1	lose	1	31.1419
29	100	158	2: Triangle	Single	Yes	not trying	regular	1	1	1	1	1	1	0	1	0	lose	0	40.0577
32	81	165	2: Triangle	Married	Yes	1	regular	0	0	0	1	1	1	1	1	0	lose	0	29.7521
28	88	163	5: Hourglass	Single	Yes	not trying	regular	1	1	1	1	1	1	1	1	1	lose	0	33.1213
25	72	156	2: Triangle	Single	Yes	not trying	regular	1	0	1	1	1	1	1	0	1	lose	0	29.5858
31	88	173	2: Triangle	Married	Yes	not trying	irregular	1	0	0	0	1	1	1	1	0	lose	0	29.4029
38	82	151	3: Rounded	Married	Yes	0	regular	0	0	1	1	1	1	0	1	0	lose	0	35.9633
27	72	157	2: Triangle	Single	Yes	not trying	regular	1	1	1	1	1	1	0	0	1	lose	0	29.2101
40	100	171	1: Inverted Triangle	Married	Yes	0	irregular	1	0	1	0	1	0	1	1	0	lose	0	34.1986
30	88	156	2: Triangle	Married	Yes	1	regular	1	1	1	0	1	1	0	0	1	lose	0	36.1604
39	52	147	5: Hourglass	Married	Yes	1	regular	1	1	0	0	0	0	0	1	0	lose	1	24.064
35	70	153	5: Hourglass	Married	Yes	not trying	regular	0	1	1	0	1	1	1	1	0	lose	0	29.903
27	97	162	5: Hourglass	Single	Yes	not trying	regular	1	0	1	0	1	1	0	1	1	lose	1	36.9608
28	62	160	2: Triangle	Married	Yes	not trying	irregular	1	0	1	0	1	1	1	1	0	lose	1	24.2187
26	94	169	2: Triangle	Married	Yes	1	regular	1	1	0	1	1	0	0	1	1	lose	0	32.912
23	70	160	3: Rounded	Single	Yes	not trying	regular	1	1	0	0	0	0	1	1	0	maintain	1	27.3437
34	115	170	4: Rectangle	Married	Yes	1	irregular	1	1	1	1	1	1	0	1	1	lose	0	39.7924
34	51	156	4: Rectangle	Married	Yes	1	regular	1	0	0	0	1	1	0	1	0	maintain	0	20.9566
29	57	149	2: Triangle	Single	Yes	not trying	regular	1	0	0	0	1	1	0	0	0	lose	0	25.6745
28	100	172	3: Rounded	Single	Yes	not trying	regular	1	1	1	0	1	1	1	1	0	lose	0	33.8021
30	54	166	1: Inverted Triangle	Single	Yes	not trying	regular	0	1	1	0	1	1	1	0	1	gain	0	19.5965
30	54	166	1: Inverted Triangle	Single	Yes	not trying	regular	0	1	1	0	1	1	1	0	1	gain	0	19.5965
20	58	164	2: Triangle	Single	Yes	not trying	regular	1	0	0	1	1	0	0	1	0	maintain	1	21.5645
27	48	144	3: Rounded	Single	Yes	1	irregular	0	1	0	1	0	1	0	1	1	maintain	0	23.1481
22	51	162	2: Triangle	Single	Yes	not trying	irregular	1	0	1	1	1	1	1	1	0	maintain	0	19.433
28	106	160	5: Hourglass	Single	Yes	not trying	regular	1	1	0	1	1	1	0	1	0	lose	0	41.4062
34	127	171	4: Rectangle	Married	Yes	1	irregular	1	0	1	1	1	1	1	0	1	lose	0	43.4322
24	61	158	4: Rectangle	Single	Yes	not trying	irregular	0	1	1	1	1	0	0	1	0	lose	0	24.4352
20	65	150	2: Triangle	Single	Yes	not trying	irregular	1	1	1	0	1	0	1	1	0	lose	0	28.8889
31	59	160	5: Hourglass	Married	Yes	1	regular	1	0	1	0	1	1	1	0	1	lose	0	23.0469
27	46	154	4: Rectangle	Married	Yes	not trying	irregular	1	1	1	1	1	1	1	0	0	gain	0	19.3962
26	67	152	2: Triangle	Single	Yes	not trying	irregular	1	0	1	1	0	0	1	1	0	lose	1	28.9993
32	56	163	2: Triangle	Married	Yes	not trying	regular	1	1	1	0	1	1	1	0	1	maintain	0	21.0772
26	69	164	4: Rectangle	Single	Yes	not trying	irregular	1	0	0	0	1	0	1	1	0	lose	0	25.6544
20	73	156	5: Hourglass	Single	Yes	not trying	irregular	1	1	0	0	1	0	1	1	0	lose	1	29.9967
23	81	161	2: Triangle	Single	Yes	not trying	regular	1	0	1	0	1	1	1	1	1	lose	0	31.2488
21	75	154	4: Rectangle	Single	Yes	not trying	irregular	0	0	1	1	1	0	0	1	0	lose	1	31.6242
34	50	160	2: Triangle	Married	Yes	0	regular	0	0	1	0	0	0	0	1	0	gain	1	19.5312
36	70	163	4: Rectangle	Married	Yes	not trying	regular	0	0	1	1	1	1	1	1	0	lose	1	26.3465
29	79	156	5: Hourglass	Married	Yes	0	regular	1	1	1	1	1	1	0	1	1	lose	0	32.4622
32	76	156	3: Rounded	Single	Yes	not trying	irregular	0	0	0	1	1	1	0	1	0	lose	0	31.2295
23	67	157	2: Triangle	Single	Yes	not trying	regular	1	1	1	1	0	0	0	1	0	lose	1	27.1816
41	115	160	2: Triangle	Divorced	Yes	1	regular	1	0	0	1	0	0	0	1	0	lose	1	44.9219
33	69	160	2: Triangle	Married	Yes	not trying	irregular	1	1	0	0	0	1	0	0	0	lose	0	26.9531
20	49	140	5: Hourglass	Single	Yes	not trying	irregular	1	1	1	1	1	0	0	1	0	lose	1	25
30	95	157	4: Rectangle	Married	Yes	1	irregular	1	0	1	1	1	1	1	1	1	lose	0	38.5411
30	120	165	2: Triangle	Married	Yes	0	regular	1	1	0	0	1	1	0	0	1	lose	0	44.0771
24	52	152	5: Hourglass	Single	Yes	not trying	regular	1	0	1	0	0	1	1	0	0	gain	0	22.5069
29	64	155	3: Rounded	Single	Yes	not trying	irregular	0	0	1	1	1	1	0	0	1	lose	0	26.6389
24	57	170	5: Hourglass	Single	Yes	not trying	irregular	1	1	1	1	1	0	1	1	0	lose	1	19.7232
29	78	152	5: Hourglass	Single	Yes	not trying	irregular	1	1	0	0	1	1	1	1	0	lose	0	33.7604
30	76	158	3: Rounded	Married	Yes	0	regular	1	0	1	1	1	1	1	1	0	lose	1	30.4438
30	70	171	4: Rectangle	Married	Yes	not trying	irregular	1	1	0	1	1	0	1	1	0	lose	1	23.939
28	57	165	5: Hourglass	Married	Yes	1	regular	1	0	0	1	1	0	0	1	0	lose	1	20.9366
46	62	165	4: Rectangle	Married	Yes	not trying	regular	0	1	1	1	1	0	1	1	0	maintain	1	22.7732
31	75	159	3: Rounded	Single	Yes	not trying	irregular	1	1	0	0	1	1	0	0	1	lose	0	29.6665
35	58	170	4: Rectangle	Single	Yes	not trying	regular	1	1	1	0	0	0	0	1	0	maintain	1	20.0692
19	60	155	2: Triangle	Single	Yes	not trying	irregular	1	0	1	1	1	0	1	1	0	lose	0	24.974
20	53	155	5: Hourglass	Single	Yes	not trying	irregular	1	0	0	1	1	1	0	1	0	gain	0	22.0604
34	65	150	5: Hourglass	Married	Yes	0	irregular	1	0	1	0	1	0	0	1	0	lose	0	28.8889
32	79	153	3: Rounded	Married	Yes	1	irregular	1	0	0	1	1	1	0	0	0	lose	0	33.7477
23	56	164	1: Inverted Triangle	Single	Yes	not trying	irregular	0	1	1	0	1	1	1	1	0	maintain	0	20.8209
33	64	164	2: Triangle	Married	Yes	0	regular	0	0	0	1	1	1	1	0	0	maintain	0	23.7954
32	90	150	2: Triangle	Married	Yes	1	irregular	1	0	0	1	1	1	0	0	0	lose	0	40
40	58	165	2: Triangle	Single	Yes	not trying	regular	0	0	0	0	1	1	0	1	0	lose	0	21.3039
42	70	163	4: Rectangle	Married	Yes	not trying	regular	0	0	0	1	0	0	0	1	0	lose	1	26.3465
21	69	167	4: Rectangle	Single	Yes	not trying	irregular	1	1	1	0	0	0	0	1	0	lose	1	24.7409
27	54	153	3: Rounded	Married	Yes	1	regular	1	0	0	1	1	1	0	1	0	lose	1	23.0681
33	70	166	4: Rectangle	Single	Yes	0	regular	1	0	1	0	0	0	1	1	0	maintain	1	25.4028
31	57	155	5: Hourglass	Single	Yes	not trying	irregular	1	0	1	1	1	1	0	1	1	maintain	1	23.7253
25	51	156	4: Rectangle	Single	Yes	not trying	regular	0	1	1	0	1	1	0	1	0	gain	0	20.9566
27	119	163	2: Triangle	Single	Yes	not trying	irregular	1	0	1	1	1	1	0	1	1	lose	0	44.789
26	83	160	2: Triangle	Single	Yes	not trying	regular	0	1	0	1	1	1	1	0	1	lose	0	32.4219
27	50	158	4: Rectangle	Married	Yes	0	regular	0	0	0	0	1	0	1	1	1	maintain	1	20.0288
27	55	164	5: Hourglass	Married	Yes	not trying	irregular	0	0	1	1	1	0	0	1	0	maintain	1	20.4491
36	75	150	1: Inverted Triangle	Married	Yes	1	irregular	1	0	1	1	0	0	0	1	0	lose	1	33.3333
22	60	165	5: Hourglass	Single	Yes	not trying	regular	1	1	1	1	1	1	1	0	1	lose	0	22.0386
19	84	161	1: Inverted Triangle	Single	Yes	not trying	irregular	1	1	1	1	1	1	0	1	0	lose	0	32.4062
30	55	161	2: Triangle	Divorced	Yes	0	regular	0	0	0	0	1	0	1	1	0	lose	1	21.2183
33	66	151	2: Triangle	Married	Yes	0	irregular	0	0	1	0	0	1	0	1	0	lose	0	28.9461
25	62	165	5: Hourglass	Married	Yes	1	irregular	1	0	1	1	0	0	0	1	0	lose	1	22.7732
26	98	165	3: Rounded	Married	Yes	1	irregular	1	0	1	0	1	1	1	1	1	lose	0	35.9963
28	54	155	5: Hourglass	Married	Yes	not trying	regular	1	0	1	1	1	1	0	1	0	lose	1	22.4766
42	74	147	5: Hourglass	Divorced	Yes	not trying	regular	0	0	0	0	1	1	0	0	0	lose	0	34.245
27	60	158	2: Triangle	Married	Yes	0	regular	0	0	0	1	1	0	0	1	0	maintain	1	24.0346
27	81	158	5: Hourglass	Single	Yes	not trying	irregular	1	1	1	1	1	1	0	1	0	lose	0	32.4467
25	80	156	3: Rounded	Single	Yes	not trying	regular	1	1	0	1	0	0	0	1	0	lose	1	32.8731
18	48	166	1: Inverted Triangle	Single	Yes	1	regular	1	1	1	0	0	1	1	1	0	gain	1	17.4191
27	125	165	3: Rounded	Single	Yes	0	regular	1	1	1	1	1	1	0	0	1	lose	0	45.9137
20	68	171	4: Rectangle	Single	Yes	not trying	irregular	1	0	0	0	1	1	1	1	0	lose	0	23.255
29	50	161	4: Rectangle	Single	Yes	not trying	regular	1	1	0	0	1	1	1	1	0	gain	0	19.2894
44	51	158	2: Triangle	Married	Yes	0	regular	0	0	0	0	0	0	0	1	0	gain	1	20.4294
36	50	160	4: Rectangle	Single	Yes	0	irregular	0	0	1	1	0	1	0	1	0	maintain	1	19.5312
36	81	163	4: Rectangle	Married	Yes	not trying	irregular	0	1	1	0	1	1	1	1	1	lose	0	30.4867
34	99	156	3: Rounded	Single	Yes	not trying	regular	0	1	1	1	1	1	0	1	1	lose	0	40.6805
29	75	159	4: Rectangle	Married	Yes	1	irregular	0	0	1	0	1	1	0	1	1	lose	0	29.6665
34	79	167	5: Hourglass	Married	Yes	not trying	regular	1	1	0	0	1	0	0	1	0	lose	0	28.3266
24	53	156	2: Triangle	Single	Yes	not trying	irregular	1	0	1	0	1	1	1	1	0	lose	0	21.7784
25	45	159	5: Hourglass	Single	Yes	not trying	regular	1	1	1	0	1	1	1	1	1	gain	0	17.7999
22	72	155	5: Hourglass	Single	Yes	not trying	regular	0	1	1	1	1	0	0	1	0	lose	1	29.9688
29	99	170	4: Rectangle	Single	Yes	0	irregular	0	0	1	0	1	0	0	1	0	lose	1	34.2561
31	65	157	3: Rounded	Divorced	Yes	0	regular	1	0	1	1	1	1	1	0	1	lose	0	26.3702
22	80	160	3: Rounded	Single	Yes	not trying	regular	1	1	1	1	1	1	1	1	0	lose	0	31.25
20	118	159	2: Triangle	Single	Yes	not trying	irregular	0	1	0	0	1	1	0	1	1	lose	0	46.6754
30	55	157	5: Hourglass	Divorced	Yes	not trying	regular	1	1	0	1	0	0	1	1	0	lose	1	22.3133
27	70	168	4: Rectangle	Married	Yes	not trying	regular	1	1	1	1	1	1	1	0	0	lose	0	24.8016
27	85	162	5: Hourglass	Divorced	Yes	1	irregular	1	0	1	1	1	1	0	1	0	lose	0	32.3884
27	68	161	3: Rounded	Single	Yes	0	irregular	0	0	0	1	1	0	1	1	0	lose	1	26.2336
30	70	160	4: Rectangle	Married	Yes	not trying	regular	1	0	0	1	1	1	0	0	1	lose	0	27.3437
46	58	161	5: Hourglass	Single	Yes	0	regular	1	0	0	1	1	0	0	1	0	maintain	1	22.3757
27	56	164	3: Rounded	Divorced	Yes	not trying	regular	1	1	1	0	1	1	1	1	0	maintain	1	20.8209
33	58	154	5: Hourglass	Single	Yes	not trying	regular	1	0	1	0	1	1	0	0	0	lose	1	24.4561
33	85	166	4: Rectangle	Married	Yes	1	irregular	1	0	1	1	1	1	1	1	1	lose	0	30.8463
29	40	163	5: Hourglass	Single	Yes	not trying	regular	1	1	0	1	1	1	1	1	0	gain	0	15.0551
28	95	159	5: Hourglass	Married	Yes	not trying	irregular	0	1	0	1	1	1	1	0	1	lose	0	37.5776
30	77	167	2: Triangle	Single	Yes	not trying	regular	1	0	1	1	1	1	1	1	0	lose	1	27.6095
22	70	158	5: Hourglass	Single	Yes	not trying	irregular	1	1	0	0	1	1	0	0	0	lose	1	28.0404
32	46	157	5: Hourglass	Single	Yes	not trying	regular	0	1	1	0	1	1	1	1	0	maintain	0	18.662
41	54	156	1: Inverted Triangle	Single	Yes	not trying	irregular	1	0	1	0	1	1	0	1	0	maintain	0	22.1893
28	60	164	5: Hourglass	Single	Yes	not trying	irregular	1	0	1	1	0	0	0	1	0	maintain	1	22.3081
21	68	164	5: Hourglass	Single	Yes	not trying	irregular	1	1	1	1	1	1	1	0	0	lose	1	25.2826
40	80	160	2: Triangle	Divorced	Yes	0	regular	1	0	1	1	1	1	1	0	1	lose	0	31.25
31	72	156	2: Triangle	Married	Yes	1	regular	1	1	1	1	1	1	1	0	1	lose	0	29.5858
18	90	162	3: Rounded	Single	Yes	0	irregular	1	1	1	1	1	1	1	0	1	lose	0	34.2936
22	59	164	5: Hourglass	Single	Yes	not trying	irregular	1	0	1	1	1	0	1	1	0	maintain	1	21.9363
39	102	170	5: Hourglass	Single	Yes	not trying	irregular	1	0	1	1	1	1	0	1	0	lose	1	35.2941
30	114	153	5: Hourglass	Married	Yes	1	irregular	1	1	0	1	1	1	0	1	1	lose	0	48.6992
25	80	165	5: Hourglass	Single	Yes	not trying	regular	1	0	1	1	1	1	0	1	0	lose	0	29.3848
35	71	160	2: Triangle	Married	Yes	not trying	regular	0	0	0	0	1	1	1	1	0	lose	0	27.7344
21	90	173	5: Hourglass	Married	Yes	not trying	regular	1	1	0	0	1	0	1	1	0	lose	1	30.0712
37	55	149	2: Triangle	Married	Yes	1	regular	0	1	1	1	1	1	0	1	0	lose	0	24.7737
29	68	152	4: Rectangle	Married	Yes	1	regular	0	0	0	0	1	0	0	1	0	lose	1	29.4321
29	70	161	5: Hourglass	Married	Yes	0	regular	0	1	0	0	1	1	1	0	1	lose	0	27.0051
39	50	154	1: Inverted Triangle	Single	Yes	not trying	irregular	0	0	0	0	1	1	0	0	1	lose	0	21.0828
37	107	163	4: Rectangle	Married	Yes	1	irregular	1	1	1	1	1	1	1	0	1	lose	0	40.2725
31	64	160	2: Triangle	Married	Yes	not trying	regular	1	0	1	0	0	0	1	1	0	maintain	1	25
28	58	154	2: Triangle	Single	Yes	not trying	irregular	0	0	1	0	1	1	0	1	0	lose	0	24.4561
23	49	156	4: Rectangle	Single	Yes	0	regular	1	1	1	1	0	0	0	1	0	gain	1	20.1348
40	120	172	2: Triangle	Single	Yes	0	regular	0	1	0	0	0	0	1	1	0	lose	1	40.5625
26	72	161	4: Rectangle	Married	Yes	1	irregular	1	1	1	1	1	1	1	1	0	lose	1	27.7767
32	55	148	2: Triangle	Single	Yes	not trying	irregular	1	0	0	1	1	1	1	1	1	lose	0	25.1096
48	82	160	3: Rounded	Single	Yes	not trying	regular	1	0	1	1	1	1	1	1	0	lose	0	32.0312
47	90	162	3: Rounded	Married	Yes	0	irregular	1	1	1	0	1	1	0	0	1	lose	0	34.2936
32	85	160	2: Triangle	Married	Yes	not trying	regular	1	1	1	1	1	1	0	0	1	lose	0	33.2031
22	76	162	5: Hourglass	Single	Yes	not trying	regular	1	1	1	1	1	1	1	0	0	lose	0	28.959
37	66	170	5: Hourglass	Single	Yes	not trying	regular	1	1	1	1	1	1	1	1	1	maintain	0	22.8374
23	68	164	5: Hourglass	Single	Yes	not trying	irregular	1	1	1	1	1	1	1	0	1	lose	0	25.2826
31	57	163	2: Triangle	Married	Yes	0	regular	1	1	0	0	1	0	1	1	0	lose	1	21.4536
26	50	160	2: Triangle	Single	Yes	0	regular	1	1	0	1	1	1	1	0	0	lose	0	19.5312
28	70	169	4: Rectangle	Single	Yes	not trying	irregular	1	0	1	1	1	0	0	1	0	lose	1	24.5089
35	90	165	3: Rounded	Married	Yes	not trying	irregular	1	0	1	1	1	1	0	1	1	lose	0	33.0579
21	84	159	3: Rounded	Married	Yes	1	irregular	1	0	0	1	1	1	1	0	1	lose	0	33.2265
28	65	164	5: Hourglass	Single	Yes	not trying	irregular	1	0	0	0	1	0	1	1	0	lose	1	24.1672
22	60	148	2: Triangle	Single	Yes	not trying	irregular	0	1	1	0	1	1	1	1	0	lose	0	27.3923
26	65	150	2: Triangle	Single	Yes	not trying	irregular	0	1	1	0	1	1	0	1	0	lose	1	28.8889
33	88	154	5: Hourglass	Single	Yes	not trying	irregular	0	0	1	0	0	0	0	1	0	lose	1	37.1058
24	59	171	5: Hourglass	Single	Yes	not trying	irregular	1	1	0	0	1	0	1	1	0	gain	1	20.1771
24	52	164	4: Rectangle	Single	Yes	not trying	regular	1	1	0	1	1	1	1	1	1	gain	0	19.3337
27	65	160	2: Triangle	Single	Yes	not trying	regular	0	1	0	0	0	0	0	1	0	lose	1	25.3906
30	65	157	5: Hourglass	Single	Yes	0	regular	1	1	0	1	1	1	1	1	0	lose	1	26.3702
23	83	157	5: Hourglass	Married	Yes	0	regular	1	1	1	1	1	1	1	1	1	lose	0	33.6728
25	99	165	4: Rectangle	Single	Yes	0	regular	1	0	1	1	1	1	0	1	1	lose	0	36.3636
24	100	164	5: Hourglass	Single	Yes	0	irregular	1	1	1	1	1	1	0	0	1	lose	0	37.1802
30	49	149	5: Hourglass	Married	Yes	not trying	regular	1	1	1	0	0	0	0	1	0	maintain	1	22.0711
36	70	159	4: Rectangle	Married	Yes	not trying	irregular	1	1	0	1	0	0	1	1	0	lose	0	27.6888
36	82	163	2: Triangle	Married	Yes	0	regular	0	1	1	0	1	1	1	1	0	lose	0	30.863
26	45	163	5: Hourglass	Single	Yes	0	irregular	1	0	0	0	1	1	0	1	0	gain	0	16.937
19	100	165	5: Hourglass	Single	Yes	not trying	irregular	1	1	0	1	1	1	1	0	1	lose	0	36.7309
30	66	152	3: Rounded	Single	Yes	not trying	regular	1	1	1	0	1	1	0	1	0	lose	0	28.5665
44	71	150	2: Triangle	Married	Yes	not trying	irregular	1	0	0	0	1	0	0	0	0	lose	0	31.5556
19	69	150	2: Triangle	Single	Yes	0	regular	1	0	0	0	1	1	1	0	0	lose	0	30.6667
24	80	165	2: Triangle	Single	Yes	0	regular	1	1	1	1	1	1	1	0	0	lose	0	29.3848
25	81	160	5: Hourglass	Married	Yes	not trying	irregular	1	0	1	1	1	0	1	1	0	lose	1	31.6406
27	49	154	2: Triangle	Married	Yes	1	irregular	0	1	0	0	0	1	1	1	0	maintain	0	20.6612
23	55	169	4: Rectangle	Single	Yes	not trying	regular	1	1	1	0	0	1	1	1	0	gain	0	19.257
42	84	162	2: Triangle	Married	Yes	1	regular	0	0	1	0	1	1	1	1	0	lose	0	32.0073
25	85	153	3: Rounded	Single	Yes	not trying	irregular	1	0	1	1	1	1	1	0	1	lose	0	36.3108
29	88	150	3: Rounded	Married	Yes	not trying	irregular	1	0	1	1	1	1	1	0	1	lose	0	39.1111
27	103	169	2: Triangle	Married	Yes	not trying	irregular	1	0	1	1	1	1	1	0	1	lose	0	36.0632
30	68	163	2: Triangle	Single	Yes	0	irregular	1	1	1	1	0	0	1	0	0	maintain	0	25.5937
37	80	166	5: Hourglass	Married	Yes	1	irregular	1	1	1	1	1	1	1	1	0	lose	0	29.0318
25	85	150	5: Hourglass	Married	Yes	1	irregular	1	1	1	1	1	1	1	1	1	lose	0	37.7778
26	63	160	2: Triangle	Single	Yes	not trying	regular	1	1	1	0	0	0	0	1	0	maintain	1	24.6094
25	56	157	5: Hourglass	Single	Yes	not trying	regular	1	0	0	1	1	1	1	0	1	lose	0	22.719
35	98	163	4: Rectangle	Married	Yes	1	regular	0	0	0	0	1	1	1	1	1	lose	0	36.8851
30	73	158	4: Rectangle	Married	Yes	0	regular	1	1	1	1	1	1	1	1	1	lose	0	29.2421
22	60	155	4: Rectangle	Single	Yes	not trying	irregular	1	0	1	0	1	0	1	1	0	lose	1	24.974
33	72	160	2: Triangle	Married	Yes	not trying	irregular	1	1	1	1	1	1	0	1	0	lose	0	28.125
32	83	160	2: Triangle	Married	Yes	1	irregular	1	1	1	1	1	1	1	0	1	lose	0	32.4219
24	88	175	1: Inverted Triangle	Single	Yes	0	irregular	1	1	0	1	1	0	0	1	1	lose	1	28.7347
30	71	167	4: Rectangle	Divorced	Yes	not trying	irregular	1	1	0	0	1	0	1	1	0	maintain	1	25.4581
30	69	163	2: Triangle	Divorced	Yes	not trying	regular	1	1	1	1	1	1	1	1	1	lose	0	25.9701
23	63	163	2: Triangle	Single	Yes	not trying	regular	1	1	1	0	1	0	1	1	0	lose	1	23.7118
29	70	167	4: Rectangle	Married	Yes	0	irregular	1	0	1	1	1	1	1	1	0	lose	0	25.0995
37	95	163	5: Hourglass	Married	Yes	not trying	regular	0	0	0	1	1	1	1	1	1	lose	0	35.756
23	78	160	5: Hourglass	Single	Yes	not trying	irregular	1	1	1	0	1	0	0	1	0	lose	0	30.4687
24	88	168	4: Rectangle	Single	Yes	0	regular	0	1	1	1	1	1	0	1	0	lose	0	31.1791
19	85	167	5: Hourglass	Single	Yes	not trying	irregular	1	1	0	1	1	0	1	1	0	gain	0	30.478
27	120	169	5: Hourglass	Single	Yes	not trying	irregular	1	1	0	1	1	0	0	1	0	lose	1	42.0153
22	49	153	5: Hourglass	Married	Yes	not trying	regular	0	0	1	1	0	1	1	1	0	maintain	0	20.9321
25	73	154	4: Rectangle	Married	Yes	not trying	irregular	1	1	0	1	1	1	0	0	0	lose	0	30.7809
28	100	168	5: Hourglass	Married	Yes	1	irregular	0	0	1	1	1	1	1	1	1	lose	0	35.4308
22	48	161	5: Hourglass	Single	Yes	not trying	irregular	1	1	0	0	0	1	0	1	0	maintain	1	18.5178
22	65	162	5: Hourglass	Single	Yes	not trying	irregular	1	1	1	1	1	1	1	1	0	lose	0	24.7676
27	72	165	5: Hourglass	Married	Yes	not trying	irregular	1	1	1	1	1	1	1	1	0	lose	0	26.4463
21	80	162	2: Triangle	Single	Yes	not trying	irregular	1	1	1	0	1	1	1	1	0	lose	0	30.4832
26	108	172	3: Rounded	Married	Yes	not trying	irregular	1	1	0	1	0	0	0	1	0	lose	0	36.5062
35	43	155	1: Inverted Triangle	Single	Yes	not trying	regular	0	0	0	0	0	0	0	0	0	maintain	1	17.898
27	102	158	5: Hourglass	Single	Yes	not trying	regular	1	1	1	1	1	1	1	0	1	lose	0	40.8588
32	71	164	3: Rounded	Single	Yes	not trying	regular	1	0	1	0	1	1	1	0	1	lose	0	26.398
36	112	174	5: Hourglass	Single	Yes	0	regular	0	1	0	1	1	1	0	1	0	lose	0	36.993
18	56	156	5: Hourglass	Single	Yes	not trying	irregular	1	1	1	1	1	0	1	0	0	lose	0	23.0112
27	54	161	5: Hourglass	Single	Yes	not trying	regular	0	0	0	0	1	1	0	1	0	maintain	1	20.8325
29	79	160	4: Rectangle	Divorced	Yes	not trying	irregular	1	1	0	0	1	0	0	1	1	lose	0	30.8594
24	52	154	5: Hourglass	Divorced	Yes	0	regular	1	1	1	1	0	0	1	1	0	maintain	1	21.9261
27	88	162	5: Hourglass	Married	Yes	0	regular	1	0	0	1	1	1	0	1	1	lose	0	33.5315
27	67	157	5: Hourglass	Single	Yes	not trying	regular	1	1	1	0	0	0	0	1	0	lose	0	27.1816
58	77	158	3: Rounded	Married	Yes	not trying	regular	0	0	0	1	1	1	1	0	1	lose	0	30.8444
26	53	160	5: Hourglass	Married	Yes	1	irregular	0	0	1	0	0	1	0	1	0	gain	1	20.7031
25	105	160	2: Triangle	Married	Yes	0	regular	1	0	1	1	1	1	1	0	1	lose	0	41.0156
31	62	159	1: Inverted Triangle	Married	Yes	0	irregular	1	1	1	1	1	1	1	1	1	gain	1	24.5243
22	48	160	5: Hourglass	Single	Yes	not trying	irregular	0	0	1	0	1	1	1	1	0	gain	1	18.75
27	66	159	2: Triangle	Single	Yes	not trying	regular	0	1	1	0	1	1	1	1	0	lose	0	26.1066
33	64	164	3: Rounded	Married	Yes	not trying	irregular	0	1	0	0	1	0	0	1	0	lose	1	23.7954
47	67	165	3: Rounded	Married	Yes	not trying	regular	1	1	1	0	1	0	0	1	0	lose	0	24.6097
30	45	163	5: Hourglass	Single	Yes	0	irregular	1	1	1	1	1	1	1	1	1	gain	0	16.937
25	51	156	5: Hourglass	Married	Yes	not trying	irregular	0	1	0	0	1	1	1	1	0	lose	0	20.9566
35	98	160	2: Triangle	Married	Yes	1	irregular	1	0	1	1	1	1	1	1	0	lose	0	38.2812
25	48	150	2: Triangle	Single	Yes	not trying	irregular	1	1	1	1	0	1	0	1	0	maintain	1	21.3333
32	68	159	2: Triangle	Married	Yes	not trying	irregular	1	0	1	0	1	1	0	1	0	lose	0	26.8977
29	103	160	3: Rounded	Single	Yes	not trying	irregular	1	1	1	1	1	1	1	1	1	lose	0	40.2344
38	84	159	2: Triangle	Married	Yes	0	regular	0	0	1	0	1	1	0	1	1	lose	0	33.2265
20	64	158	5: Hourglass	Single	Yes	not trying	irregular	1	1	0	1	0	0	0	1	0	lose	1	25.6369
24	53	159	1: Inverted Triangle	Single	Yes	0	irregular	1	0	1	1	1	1	1	0	1	gain	0	20.9644
28	71	156	5: Hourglass	Divorced	Yes	0	regular	1	1	1	1	0	0	0	1	0	lose	1	29.1749
22	66	155	2: Triangle	Single	Yes	not trying	regular	1	1	1	1	1	0	1	1	0	lose	0	27.4714
26	60	163	2: Triangle	Single	Yes	not trying	regular	0	1	1	0	0	0	0	1	0	gain	1	22.5827
40	70	154	3: Rounded	Married	Yes	not trying	irregular	1	0	1	1	1	1	1	1	0	lose	1	29.5159
24	63	165	4: Rectangle	Widowed	Yes	not trying	irregular	0	1	1	0	0	0	0	1	0	maintain	1	23.1405
21	50	154	4: Rectangle	Single	Yes	not trying	irregular	1	1	1	1	1	1	1	1	0	maintain	0	21.0828
23	58	164	4: Rectangle	Single	Yes	not trying	irregular	1	1	1	1	1	0	1	1	0	lose	1	21.5645
34	74	165	4: Rectangle	Married	Yes	1	regular	0	1	0	1	1	0	0	1	0	lose	1	27.1809
28	75	165	3: Rounded	Married	Yes	1	irregular	0	0	0	1	1	1	1	0	1	lose	0	27.5482
27	46	163	4: Rectangle	Single	Yes	not trying	irregular	1	1	1	1	1	1	0	1	0	gain	1	17.3134
31	68	163	4: Rectangle	Married	Yes	1	regular	1	0	1	1	1	1	1	1	1	lose	1	25.5937
29	67	173	1: Inverted Triangle	Single	Yes	not trying	irregular	1	1	0	0	0	0	1	1	0	maintain	1	22.3863
24	52	162	2: Triangle	Single	Yes	not trying	irregular	1	1	1	0	1	1	1	0	1	gain	0	19.8141
31	105	159	5: Hourglass	Married	Yes	1	regular	1	1	1	1	1	1	0	1	1	lose	0	41.5332
21	56	163	5: Hourglass	Single	Yes	not trying	regular	0	0	0	0	1	0	0	1	0	lose	1	21.0772
19	45	155	5: Hourglass	Single	Yes	not trying	irregular	1	0	1	0	1	1	1	0	1	gain	0	18.7305
41	78	154	3: Rounded	Married	Yes	1	irregular	1	0	1	1	1	1	1	1	0	lose	0	32.8892
29	98	160	3: Rounded	Married	Yes	not trying	regular	1	1	1	1	1	1	1	0	1	lose	0	38.2812
24	40	154	4: Rectangle	Single	Yes	1	irregular	1	1	1	0	0	1	1	0	0	gain	0	16.8663
19	68	171	5: Hourglass	Single	Yes	not trying	regular	1	0	1	1	1	0	1	1	0	lose	0	23.255
30	55	155	4: Rectangle	Married	Yes	1	irregular	0	1	1	0	0	0	0	1	0	maintain	1	22.8928
40	53	145	3: Rounded	Married	Yes	1	regular	0	0	1	1	1	1	0	0	1	lose	0	25.2081
30	54	155	2: Triangle	Married	Yes	1	irregular	1	1	1	0	0	0	0	1	0	maintain	1	22.4766
30	63	158	4: Rectangle	Single	Yes	not trying	regular	1	1	0	1	1	1	0	1	0	lose	0	25.2363
21	59	157	1: Inverted Triangle	Single	Yes	not trying	regular	1	0	1	0	1	0	1	1	0	maintain	0	23.9361
23	56	166	5: Hourglass	Single	Yes	not trying	regular	1	1	0	1	0	0	0	1	0	maintain	1	20.3223
26	69	162	5: Hourglass	Married	Yes	1	irregular	0	1	1	0	1	0	1	1	1	lose	0	26.2917
31	60	166	4: Rectangle	Married	Yes	0	regular	1	1	0	1	1	0	1	1	0	maintain	1	21.7738
18	55	161	5: Hourglass	Single	Yes	not trying	irregular	1	0	1	0	1	0	0	1	0	lose	1	21.2183
25	95	170	3: Rounded	Married	Yes	0	irregular	1	1	1	1	1	0	1	1	0	lose	0	32.872
30	79	170	5: Hourglass	Single	Yes	0	irregular	1	1	1	0	1	1	0	1	1	lose	0	27.3356
20	88	170	5: Hourglass	Single	Yes	not trying	irregular	1	0	1	0	0	0	0	1	0	lose	1	30.4498
33	71	157	1: Inverted Triangle	Married	Yes	1	irregular	1	0	1	1	1	1	1	0	1	lose	0	28.8044
22	50	170	4: Rectangle	Single	Yes	not trying	irregular	0	0	0	0	0	0	1	1	0	maintain	1	17.301
26	55	170	5: Hourglass	Married	Yes	0	irregular	0	1	1	0	0	1	1	1	0	gain	0	19.0311
25	43	153	2: Triangle	Single	Yes	0	regular	1	1	1	0	1	1	0	1	0	gain	0	18.369
30	77	159	2: Triangle	Single	Yes	0	regular	1	0	1	1	1	0	0	1	0	lose	0	30.4577
36	81	157	2: Triangle	Married	Yes	1	regular	0	1	1	0	1	1	0	0	1	lose	0	32.8614
30	67	163	2: Triangle	Married	Yes	1	regular	0	0	0	0	1	1	0	1	0	lose	1	25.2174
20	60	156	2: Triangle	Single	Yes	not trying	irregular	0	0	0	1	0	0	1	1	0	lose	1	24.6548
30	97	162	5: Hourglass	Married	Yes	not trying	regular	0	0	1	0	1	1	0	1	1	lose	1	36.9608
22	55	153	3: Rounded	Single	Yes	not trying	regular	1	1	0	1	1	0	0	1	0	lose	1	23.4952
35	85	164	2: Triangle	Married	Yes	1	irregular	1	0	1	0	1	1	1	0	1	lose	0	31.6032
24	52	158	1: Inverted Triangle	Single	Yes	0	regular	1	1	1	0	1	1	1	1	0	maintain	1	20.83
38	63	160	4: Rectangle	Married	Yes	1	irregular	1	1	1	1	1	1	0	1	1	lose	0	24.6094
27	67	167	5: Hourglass	Single	Yes	not trying	irregular	0	1	1	0	0	0	1	0	0	maintain	0	24.0238
32	61	164	2: Triangle	Single	Yes	not trying	irregular	0	0	0	0	1	1	0	1	0	maintain	1	22.68
35	65	155	4: Rectangle	Married	Yes	0	regular	0	1	0	0	1	1	0	1	0	lose	0	27.0552
27	100	158	2: Triangle	Single	Yes	not trying	irregular	1	0	0	0	0	0	0	1	0	lose	1	40.0577
35	65	153	4: Rectangle	Single	Yes	not trying	irregular	0	1	0	1	1	0	0	1	0	lose	0	27.7671
23	85	162	5: Hourglass	Single	Yes	not trying	irregular	1	1	1	1	1	1	1	1	1	lose	0	32.3884
29	63	154	4: Rectangle	Married	Yes	1	irregular	1	0	0	0	1	0	0	1	0	lose	1	26.5643
55	107	160	2: Triangle	Married	Yes	0	irregular	1	0	0	1	1	1	0	1	0	lose	0	41.7969
25	45	147	3: Rounded	Divorced	Yes	not trying	irregular	1	0	0	0	0	0	0	1	0	maintain	1	20.8247
34	91	175	5: Hourglass	Married	Yes	not trying	regular	1	1	0	1	1	1	0	0	0	lose	0	29.7143
31	73	170	2: Triangle	Married	Yes	not trying	irregular	1	1	0	0	1	1	0	1	0	lose	1	25.2595
38	105	161	3: Rounded	Single	Yes	not trying	regular	1	0	1	1	1	1	0	1	0	lose	0	40.5077
36	43	159	5: Hourglass	Married	Yes	1	irregular	1	1	1	1	1	1	0	0	1	gain	0	17.0088
21	49	168	5: Hourglass	Single	Yes	not trying	irregular	0	0	1	0	1	0	0	1	0	maintain	1	17.3611
31	75	157	3: Rounded	Single	Yes	not trying	irregular	1	1	1	1	1	0	1	1	1	lose	0	30.4272
25	70	157	5: Hourglass	Married	Yes	0	regular	1	0	1	0	1	1	0	1	0	lose	1	28.3987
22	80	160	2: Triangle	Married	Yes	not trying	irregular	1	1	1	1	1	1	1	1	0	maintain	0	31.25
25	68	168	5: Hourglass	Single	Yes	not trying	regular	0	1	1	1	1	1	0	0	1	lose	0	24.093
24	66	154	2: Triangle	Single	Yes	not trying	irregular	0	1	1	1	1	1	1	1	1	lose	0	27.8293
25	99	171	5: Hourglass	Divorced	Yes	not trying	regular	1	1	0	1	1	0	1	1	1	lose	1	33.8566
29	70	155	5: Hourglass	Single	Yes	not trying	irregular	0	0	1	0	0	1	0	1	0	lose	0	29.1363
33	95	163	5: Hourglass	Married	Yes	1	regular	1	0	0	0	1	1	0	1	1	lose	0	35.756
21	65	185	5: Hourglass	Single	Yes	not trying	regular	0	0	0	0	1	0	1	1	0	lose	1	18.992
34	59	151	2: Triangle	Single	Yes	0	irregular	1	0	1	0	1	1	1	1	0	lose	0	25.8761
28	62	165	1: Inverted Triangle	Married	Yes	1	irregular	1	0	1	0	1	1	0	1	1	maintain	0	22.7732
28	55	153	2: Triangle	Married	Yes	not trying	irregular	0	0	0	0	1	1	0	1	0	maintain	1	23.4952
23	64	157	4: Rectangle	Single	Yes	not trying	irregular	0	0	1	0	1	1	1	1	0	lose	0	25.9645
20	45	164	5: Hourglass	Single	Yes	not trying	irregular	1	1	1	1	1	0	1	1	0	maintain	0	16.7311
25	49	159	5: Hourglass	Married	Yes	not trying	irregular	1	1	1	0	1	0	1	0	0	gain	1	19.3821
43	115	160	5: Hourglass	Single	Yes	not trying	regular	1	0	1	1	1	1	1	1	0	lose	0	44.9219
24	79	155	5: Hourglass	Single	Yes	not trying	irregular	1	1	0	1	1	1	1	1	1	lose	1	32.8824
19	55	176	4: Rectangle	Single	Yes	not trying	irregular	1	1	0	0	1	1	1	0	1	lose	0	17.7557
21	53	150	5: Hourglass	Single	Yes	not trying	irregular	1	0	1	1	1	1	1	1	1	gain	0	23.5556
28	95	175	2: Triangle	Married	Yes	not trying	irregular	1	0	1	0	1	1	1	1	0	lose	0	31.0204
20	83	164	2: Triangle	Single	Yes	not trying	irregular	1	1	0	0	1	1	1	1	0	lose	0	30.8596
26	65	155	5: Hourglass	Married	Yes	1	irregular	0	0	1	1	1	1	1	1	1	lose	0	27.0552
30	72	157	5: Hourglass	Married	Yes	1	irregular	1	0	0	1	1	1	1	0	0	lose	0	29.2101
47	83	164	2: Triangle	Married	Yes	not trying	irregular	1	0	0	0	1	1	0	1	0	lose	1	30.8596
33	75	166	3: Rounded	Married	Yes	1	irregular	1	1	0	1	1	0	0	1	0	lose	0	27.2173
23	60	170	1: Inverted Triangle	Single	Yes	not trying	irregular	0	1	0	0	1	1	0	0	1	lose	0	20.7612
33	67	157	2: Triangle	Married	Yes	1	irregular	0	0	0	1	1	0	0	1	0	lose	0	27.1816
19	47	153	4: Rectangle	Single	Yes	not trying	irregular	1	1	1	1	1	1	1	1	1	gain	0	20.0777
27	75	170	3: Rounded	Married	Yes	0	regular	1	1	1	0	1	1	1	0	1	lose	0	25.9516
25	66	164	1: Inverted Triangle	Single	Yes	not trying	irregular	1	1	0	0	1	1	1	1	0	lose	0	24.539
36	62	160	5: Hourglass	Married	Yes	0	irregular	1	1	1	1	1	1	0	1	1	lose	0	24.2187
18	57	169	5: Hourglass	Single	Yes	not trying	irregular	1	1	1	1	1	0	1	1	0	maintain	1	19.9573
51	50	165	4: Rectangle	Married	Yes	1	irregular	0	0	0	0	1	1	0	0	0	gain	0	18.3655
24	42	165	4: Rectangle	Married	Yes	1	irregular	0	1	1	1	1	0	0	1	0	gain	1	15.427
26	70	158	2: Triangle	Single	Yes	not trying	irregular	1	1	1	1	1	1	1	1	1	lose	0	28.0404
24	55	150	5: Hourglass	Married	Yes	not trying	regular	0	1	0	1	1	1	1	1	1	lose	0	24.4444
30	58	156	5: Hourglass	Single	Yes	0	irregular	1	1	0	0	1	1	1	1	0	lose	1	23.833
21	68	168	5: Hourglass	Single	Yes	not trying	irregular	1	1	0	0	1	1	1	0	1	maintain	1	24.093
30	56	149	2: Triangle	Married	Yes	1	irregular	1	1	1	0	1	0	0	1	0	lose	0	25.2241
29	43	156	1: Inverted Triangle	Married	Yes	1	irregular	0	0	1	0	0	0	0	1	0	gain	1	17.6693
28	70	160	5: Hourglass	Married	Yes	0	irregular	1	0	0	0	1	1	0	1	0	lose	0	27.3437
37	92	168	3: Rounded	Married	Yes	0	regular	1	0	1	1	1	1	1	1	0	lose	0	32.5964
27	68	162	5: Hourglass	Single	Yes	0	irregular	1	0	0	0	1	0	0	1	0	lose	1	25.9107
29	57	155	2: Triangle	Divorced	Yes	not trying	irregular	1	1	1	0	1	1	0	1	0	lose	1	23.7253
24	57	163	5: Hourglass	Single	Yes	not trying	irregular	1	1	0	0	1	1	1	1	1	gain	0	21.4536
21	90	160	2: Triangle	Single	Yes	not trying	irregular	1	1	1	1	1	0	0	1	0	lose	1	35.1562
28	81	157	3: Rounded	Divorced	Yes	not trying	irregular	1	1	0	1	1	1	0	1	1	lose	0	32.8614
23	75	161	2: Triangle	Single	Yes	not trying	irregular	1	1	0	1	1	1	0	1	0	lose	0	28.9341
30	77	151	3: Rounded	Divorced	Yes	not trying	regular	1	1	1	1	1	1	1	0	1	lose	0	33.7704
28	55	166	5: Hourglass	Single	Yes	not trying	irregular	1	1	1	1	1	1	1	1	0	maintain	0	19.9594
23	73	160	5: Hourglass	Single	Yes	not trying	irregular	0	0	0	0	1	0	1	1	0	lose	1	28.5156
37	88	163	1: Inverted Triangle	Married	Yes	0	irregular	1	1	0	1	1	1	1	0	1	lose	0	33.1213
31	148	150	2: Triangle	Single	Yes	0	irregular	1	0	0	0	1	1	1	0	1	gain	0	65.7778
34	70	160	5: Hourglass	Divorced	Yes	1	irregular	0	1	1	0	1	1	0	1	1	lose	0	27.3437
21	70	157	2: Triangle	Single	Yes	0	regular	1	0	1	1	1	0	1	1	0	lose	1	28.3987
24	83	158	2: Triangle	Single	Yes	not trying	irregular	1	1	1	1	1	1	0	0	1	lose	0	33.2479
31	69	165	3: Rounded	Married	Yes	not trying	irregular	0	1	1	1	1	0	0	0	0	lose	0	25.3444
34	50	160	2: Triangle	Single	Yes	not trying	irregular	1	1	1	0	1	0	0	1	0	lose	0	19.5312
27	65	162	1: Inverted Triangle	Married	Yes	0	irregular	1	0	0	1	1	0	1	1	0	lose	0	24.7676
26	52	166	5: Hourglass	Single	Yes	not trying	regular	1	1	1	0	0	0	0	1	0	maintain	1	18.8707
23	46	161	5: Hourglass	Single	Yes	0	irregular	0	0	0	1	0	0	1	1	0	maintain	1	17.7462
28	90	154	4: Rectangle	Married	Yes	not trying	irregular	1	1	0	1	1	1	1	1	0	lose	0	37.9491
29	62	157	5: Hourglass	Single	Yes	not trying	irregular	1	0	1	0	1	1	0	1	1	lose	0	25.1532
47	69	158	2: Triangle	Married	Yes	1	regular	0	0	0	0	1	0	1	1	0	lose	0	27.6398
37	67	163	4: Rectangle	Single	Yes	0	regular	1	0	1	1	1	0	0	1	0	lose	1	25.2174
19	82	152	4: Rectangle	Single	Yes	not trying	irregular	1	1	1	1	1	1	1	1	0	lose	0	35.4917
40	80	155	3: Rounded	Married	Yes	1	regular	1	0	1	1	1	0	0	1	0	lose	0	33.2986
18	62	150	2: Triangle	Single	Yes	not trying	regular	1	0	0	1	1	0	0	1	0	lose	1	27.5556
25	80	167	2: Triangle	Single	Yes	not trying	regular	1	0	1	1	1	1	1	1	0	lose	0	28.6851
22	68	160	2: Triangle	Single	Yes	not trying	irregular	1	1	1	0	1	0	0	0	0	lose	1	26.5625
41	60	148	2: Triangle	Single	Yes	0	irregular	1	1	1	1	1	1	1	0	1	lose	0	27.3923
30	53	165	1: Inverted Triangle	Married	Yes	0	regular	1	1	0	0	1	0	0	0	0	gain	1	19.4674
31	51	156	5: Hourglass	Single	Yes	not trying	regular	0	1	1	1	0	0	0	1	0	maintain	1	20.9566
33	87	160	5: Hourglass	Single	Yes	0	regular	0	1	0	1	1	1	0	1	0	lose	0	33.9844
29	70	164	2: Triangle	Single	Yes	not trying	irregular	0	0	1	1	1	0	1	1	0	lose	0	26.0262
33	80	160	2: Triangle	Married	Yes	1	irregular	1	0	1	0	1	1	1	1	1	lose	0	31.25
24	40	165	4: Rectangle	Single	Yes	not trying	irregular	0	0	0	0	0	1	0	1	0	gain	0	14.6924
24	74	170	4: Rectangle	Single	Yes	not trying	irregular	0	1	1	0	1	1	1	0	0	lose	0	25.6055
37	82	164	5: Hourglass	Married	Yes	not trying	regular	1	1	0	1	0	0	0	1	0	lose	1	30.4878
43	78	169	2: Triangle	Divorced	Yes	not trying	irregular	0	0	0	0	1	0	0	1	0	lose	0	27.31
44	70	159	3: Rounded	Married	Yes	not trying	irregular	1	0	1	1	1	1	0	0	1	lose	0	27.6888
24	77	156	4: Rectangle	Married	Yes	not trying	irregular	1	1	1	1	1	1	1	1	1	lose	0	31.6404
25	74	163	2: Triangle	Married	Yes	1	regular	1	1	1	1	1	0	0	1	0	lose	0	27.852
20	55	162	5: Hourglass	Single	Yes	not trying	regular	1	0	1	0	0	0	0	1	0	maintain	0	20.9572
23	75	160	2: Triangle	Single	Yes	not trying	irregular	1	1	0	0	0	1	1	1	0	maintain	1	29.2969
21	72	167	5: Hourglass	Single	Yes	not trying	irregular	1	0	0	0	1	1	0	1	0	lose	1	25.8166
34	53	159	5: Hourglass	Married	Yes	0	regular	0	1	0	1	1	0	0	1	0	gain	0	20.9644
20	57	158	2: Triangle	Single	Yes	not trying	regular	1	0	0	0	0	0	1	1	0	lose	1	22.8329
32	54	161	5: Hourglass	Married	Yes	1	regular	0	1	1	0	1	0	1	1	0	maintain	1	20.8325
29	58	154	4: Rectangle	Single	Yes	not trying	irregular	0	1	1	1	1	0	1	0	0	lose	0	24.4561
20	63	163	2: Triangle	Single	Yes	not trying	irregular	0	0	1	0	1	1	0	1	0	maintain	1	23.7118
20	47	158	4: Rectangle	Single	Yes	not trying	regular	1	1	0	1	1	0	1	1	0	maintain	1	18.8271
22	56	160	5: Hourglass	Single	Yes	not trying	irregular	1	0	1	1	0	0	0	1	0	gain	1	21.875
24	50	156	5: Hourglass	Single	Yes	0	irregular	1	1	1	0	0	1	0	1	0	gain	1	20.5457
29	48	154	2: Triangle	Married	Yes	0	regular	1	1	1	1	1	1	0	1	0	lose	1	20.2395
30	98	171	2: Triangle	Married	Yes	not trying	irregular	1	1	1	1	1	1	0	0	1	lose	0	33.5146
38	77	160	5: Hourglass	Married	Yes	0	irregular	1	0	1	0	1	0	0	1	0	lose	0	30.0781
30	55	162	1: Inverted Triangle	Single	Yes	not trying	irregular	0	0	0	0	0	1	1	1	0	maintain	0	20.9572
27	93	156	3: Rounded	Single	Yes	not trying	irregular	1	1	1	1	1	1	0	0	1	lose	0	38.215
31	64	153	1: Inverted Triangle	Married	Yes	1	irregular	1	0	1	1	1	1	0	1	0	lose	0	27.3399
24	59	159	2: Triangle	Single	Yes	not trying	irregular	1	1	1	1	1	1	1	1	1	lose	0	23.3377
31	69	170	4: Rectangle	Married	Yes	not trying	regular	1	0	1	0	1	1	1	0	0	maintain	1	23.8754
23	49	155	5: Hourglass	Single	Yes	not trying	regular	1	1	0	1	1	1	1	0	0	maintain	0	20.3954
18	59	150	5: Hourglass	Single	Yes	0	regular	0	1	0	1	1	1	0	1	0	lose	0	26.2222
18	73	160	5: Hourglass	Single	Yes	not trying	irregular	0	1	1	0	1	0	0	1	0	lose	1	28.5156
32	75	158	1: Inverted Triangle	Married	Yes	1	irregular	0	0	1	1	1	1	0	0	1	lose	0	30.0433
30	69	152	2: Triangle	Married	Yes	1	regular	1	1	1	0	1	1	0	1	1	lose	0	29.865
30	58	162	4: Rectangle	Married	Yes	1	irregular	0	0	1	1	1	0	1	1	0	maintain	1	22.1003
28	37	160	4: Rectangle	Married	Yes	0	regular	1	0	0	0	1	1	1	0	0	gain	0	14.4531
19	57	159	2: Triangle	Single	Yes	not trying	regular	1	1	0	0	0	0	1	1	0	maintain	1	22.5466
39	88	154	3: Rounded	Married	Yes	1	irregular	1	1	1	1	1	1	0	1	0	lose	0	37.1058
29	64	159	5: Hourglass	Single	Yes	not trying	regular	1	1	1	0	1	1	1	0	0	lose	0	25.3155
28	67	154	3: Rounded	Married	Yes	not trying	irregular	1	0	1	1	1	1	1	1	1	lose	0	28.251
27	117	170	3: Rounded	Married	Yes	0	irregular	0	1	0	1	1	0	0	0	1	lose	0	40.4844
23	70	160	5: Hourglass	Single	Yes	not trying	irregular	1	0	0	1	1	1	1	1	0	lose	1	27.3437
35	63	159	1: Inverted Triangle	Married	Yes	1	irregular	1	0	0	0	1	1	0	0	1	lose	0	24.9199
33	87	162	3: Rounded	Single	Yes	not trying	regular	0	1	1	1	1	0	1	1	0	lose	1	33.1504
28	65	164	5: Hourglass	Married	Yes	not trying	regular	1	1	0	0	1	0	1	1	0	lose	1	24.1672
29	50	153	5: Hourglass	Single	Yes	not trying	irregular	1	0	0	0	0	0	1	1	0	lose	1	21.3593
39	64	170	5: Hourglass	Single	Yes	not trying	irregular	0	1	1	0	0	0	0	0	0	maintain	1	22.1453
32	87	160	2: Triangle	Single	Yes	not trying	regular	1	1	1	1	1	1	0	0	1	lose	0	33.9844
39	70	166	2: Triangle	Married	Yes	0	regular	1	0	0	1	1	1	1	1	0	lose	0	25.4028
34	65	157	4: Rectangle	Married	Yes	1	regular	1	0	0	1	1	1	0	1	0	lose	0	26.3702
33	43	153	5: Hourglass	Single	Yes	0	regular	1	0	0	0	1	0	1	1	0	maintain	0	18.369
22	70	172	3: Rounded	Single	Yes	not trying	regular	1	1	1	1	1	1	1	0	0	lose	0	23.6614
24	54	156	5: Hourglass	Married	Yes	1	regular	0	1	1	0	1	0	0	1	0	lose	1	22.1893
38	34	153	2: Triangle	Married	Yes	1	regular	1	1	1	0	0	0	1	1	0	lose	1	14.5243
34	98	155	3: Rounded	Married	Yes	1	irregular	0	0	1	1	1	1	0	1	0	lose	0	40.7908
27	90	169	5: Hourglass	Single	Yes	not trying	regular	1	1	1	0	0	0	0	1	1	lose	0	31.5115
33	76	159	5: Hourglass	Married	Yes	not trying	irregular	1	1	1	1	1	1	0	1	0	lose	0	30.0621
29	89	157	2: Triangle	Married	Yes	1	irregular	1	1	0	1	1	1	1	0	1	lose	0	36.1069
20	55	169	5: Hourglass	Single	Yes	not trying	irregular	0	0	0	0	0	0	0	1	0	maintain	1	19.257
39	96	165	4: Rectangle	Married	Yes	1	regular	1	1	0	1	1	1	0	0	0	lose	0	35.2617
40	64	152	2: Triangle	Married	Yes	1	irregular	1	1	1	0	1	1	1	0	1	lose	0	27.7008
23	80	158	2: Triangle	Married	Yes	not trying	irregular	1	1	0	1	1	1	1	1	1	lose	0	32.0461
36	76	160	5: Hourglass	Married	Yes	not trying	irregular	1	0	1	0	1	0	0	1	0	lose	1	29.6875
25	62	159	3: Rounded	Married	Yes	1	regular	1	0	0	1	1	0	1	1	0	lose	1	24.5243
32	68	164	5: Hourglass	Married	Yes	not trying	regular	1	0	1	0	1	1	1	1	1	lose	1	25.2826
30	70	152	2: Triangle	Married	Yes	0	regular	0	1	0	1	1	1	1	1	1	lose	1	30.2978
20	60	155	1: Inverted Triangle	Single	Yes	not trying	regular	1	1	1	1	1	1	1	0	1	lose	0	24.974
26	100	158	2: Triangle	Married	Yes	0	regular	1	0	1	1	0	1	0	1	0	lose	0	40.0577
29	53	154	2: Triangle	Married	Yes	not trying	regular	1	1	0	1	0	0	0	1	0	lose	1	22.3478
32	57	156	4: Rectangle	Married	Yes	1	regular	1	1	1	1	1	0	0	1	1	maintain	1	23.4221
31	77	152	3: Rounded	Married	Yes	0	irregular	0	0	0	0	0	0	0	0	0	lose	1	33.3276
18	58	170	2: Triangle	Single	Yes	not trying	irregular	1	1	0	0	1	1	1	1	1	maintain	0	20.0692
22	52	156	4: Rectangle	Single	Yes	0	irregular	0	1	0	0	0	0	0	1	0	lose	1	21.3675
23	85	167	5: Hourglass	Single	Yes	0	regular	1	0	0	0	1	1	1	1	0	lose	0	30.478
28	58	161	2: Triangle	Divorced	Yes	not trying	irregular	0	0	0	0	0	0	1	1	0	maintain	0	22.3757
23	57	161	2: Triangle	Single	Yes	0	irregular	0	1	0	0	1	0	1	1	0	lose	1	21.9899
40	68	168	2: Triangle	Married	Yes	0	regular	0	0	1	0	1	0	0	1	0	lose	1	24.093
25	102	156	3: Rounded	Single	Yes	0	regular	1	1	0	1	1	1	1	1	0	lose	0	41.9132
21	75	154	4: Rectangle	Married	Yes	1	irregular	1	1	0	1	1	0	1	1	0	lose	1	31.6242
25	48	147	2: Triangle	Single	Yes	not trying	irregular	1	1	1	1	1	1	1	0	1	lose	0	22.213
38	60	158	5: Hourglass	Married	Yes	0	regular	1	1	1	0	1	1	0	1	0	maintain	1	24.0346
46	85	158	2: Triangle	Married	Yes	not trying	regular	0	1	0	0	1	1	0	0	1	lose	0	34.049
26	54	155	5: Hourglass	Married	Yes	0	regular	1	1	1	1	0	0	0	1	0	maintain	0	22.4766
29	59	162	2: Triangle	Married	Yes	1	irregular	0	1	1	1	0	0	0	1	0	gain	1	22.4813
38	78	153	5: Hourglass	Single	Yes	0	irregular	1	1	1	0	1	1	0	0	1	lose	0	33.3205
31	79	162	3: Rounded	Married	Yes	1	irregular	1	0	1	1	1	1	0	1	0	lose	0	30.1021
27	50	162	2: Triangle	Married	Yes	0	irregular	0	0	0	0	0	0	0	1	0	maintain	1	19.052
35	90	158	2: Triangle	Married	Yes	1	irregular	1	0	1	0	1	1	1	1	1	lose	0	36.0519
29	57	160	2: Triangle	Married	Yes	0	irregular	1	0	0	1	0	0	0	1	0	maintain	1	22.2656
24	75	172	4: Rectangle	Married	Yes	1	irregular	1	0	1	1	1	1	1	1	0	lose	0	25.3515
43	63	163	5: Hourglass	Married	Yes	not trying	regular	0	1	0	0	0	0	0	1	0	lose	0	23.7118
24	102	157	5: Hourglass	Married	Yes	not trying	regular	1	1	0	1	1	1	1	0	1	lose	0	41.381
29	58	160	2: Triangle	Married	Yes	1	irregular	1	0	1	1	1	1	1	0	0	lose	0	22.6562
34	74	153	5: Hourglass	Single	Yes	0	regular	1	0	0	1	1	1	0	1	0	lose	1	31.6118
27	95	175	5: Hourglass	Single	Yes	not trying	irregular	1	0	0	0	1	0	0	1	0	lose	0	31.0204
27	76	159	1: Inverted Triangle	Single	Yes	not trying	irregular	1	0	0	0	1	0	0	1	0	lose	1	30.0621
39	56	165	2: Triangle	Married	Yes	0	regular	0	0	1	1	0	1	1	0	0	lose	0	20.5693
27	86	167	2: Triangle	Married	Yes	1	irregular	1	1	1	1	1	1	1	1	1	lose	0	30.8365
39	58	156	3: Rounded	Married	Yes	1	regular	0	0	1	0	1	0	0	0	0	lose	0	23.833
25	56	150	2: Triangle	Married	Yes	1	irregular	1	1	1	1	1	1	1	1	0	maintain	0	24.8889
25	102	158	5: Hourglass	Married	Yes	1	irregular	1	1	1	1	1	1	1	0	0	lose	0	40.8588
24	70	163	3: Rounded	Married	Yes	0	irregular	0	1	1	1	1	1	0	1	0	lose	0	26.3465
21	78	163	2: Triangle	Single	Yes	not trying	regular	0	1	1	0	1	1	1	1	0	lose	0	29.3575
43	67	145	2: Triangle	Single	Yes	not trying	regular	1	0	1	1	1	1	1	1	1	lose	0	31.8668
28	63	152	2: Triangle	Divorced	Yes	not trying	irregular	0	1	1	1	1	1	1	0	1	lose	0	27.268
20	73	160	2: Triangle	Single	Yes	0	irregular	1	1	1	0	1	1	1	1	0	lose	0	28.5156
28	63	167	2: Triangle	Single	Yes	0	regular	1	1	1	1	1	1	1	1	0	maintain	0	22.5896
22	58	163	5: Hourglass	Single	Yes	not trying	regular	1	0	0	0	1	0	1	1	0	lose	1	21.83
24	69	159	2: Triangle	Single	Yes	not trying	regular	0	0	0	0	0	0	0	1	0	lose	1	27.2932
28	52	155	3: Rounded	Single	Yes	0	regular	1	0	1	1	0	1	1	0	1	lose	0	21.6441
29	105	160	3: Rounded	Married	Yes	1	irregular	1	0	1	1	1	1	1	0	1	lose	0	41.0156
27	79	160	2: Triangle	Single	Yes	not trying	regular	1	0	1	1	1	1	0	1	0	lose	0	30.8594
23	79	168	1: Inverted Triangle	Single	Yes	not trying	irregular	1	1	1	1	1	1	1	1	1	lose	0	27.9904
34	55	165	4: Rectangle	Single	Yes	0	regular	1	0	1	0	1	1	1	1	0	maintain	1	20.202
44	72	155	2: Triangle	Married	Yes	1	irregular	0	0	1	1	1	1	1	0	0	lose	0	29.9688
27	70	161	1: Inverted Triangle	Single	Yes	not trying	regular	1	1	0	1	1	1	1	1	1	lose	1	27.0051
25	80	162	5: Hourglass	Single	Yes	not trying	irregular	0	0	0	1	1	1	1	1	0	lose	0	30.4832
21	90	153	2: Triangle	Single	Yes	0	regular	1	1	1	0	1	1	0	1	0	lose	0	38.4468
41	100	163	2: Triangle	Married	Yes	not trying	regular	1	1	1	0	1	1	1	0	1	lose	0	37.6378
26	72	162	5: Hourglass	Single	Yes	not trying	irregular	1	1	0	1	1	0	1	1	0	lose	1	27.4348
23	80	160	2: Triangle	Single	Yes	not trying	irregular	1	1	1	1	1	1	0	1	0	lose	0	31.25
24	58	158	5: Hourglass	Single	Yes	not trying	regular	0	0	0	0	1	1	1	1	0	lose	0	23.2335
28	75	170	4: Rectangle	Married	Yes	1	irregular	0	0	0	0	0	0	0	1	0	lose	1	25.9516
23	48	150	5: Hourglass	Married	Yes	1	irregular	1	0	0	1	0	1	0	1	0	lose	1	21.3333
19	52	163	1: Inverted Triangle	Single	Yes	not trying	irregular	1	1	0	0	0	0	1	1	0	gain	1	19.5717
30	68	165	3: Rounded	Married	Yes	0	irregular	1	0	1	0	1	1	1	0	0	lose	0	24.977
20	48	157	4: Rectangle	Single	Yes	not trying	irregular	1	1	0	1	1	1	1	1	1	lose	0	19.4734
19	62	152	2: Triangle	Single	Yes	not trying	irregular	0	0	1	1	1	1	0	1	1	lose	0	26.8352
27	52	140	2: Triangle	Single	Yes	0	regular	0	0	1	1	1	1	1	1	0	lose	0	26.5306
23	52	164	4: Rectangle	Single	Yes	not trying	regular	0	1	1	1	1	1	0	0	1	gain	0	19.3337
31	50	166	4: Rectangle	Married	Yes	0	regular	0	0	0	0	0	0	0	1	0	gain	1	18.1449
31	67	150	2: Triangle	Married	Yes	0	regular	1	0	0	0	1	0	1	1	1	maintain	1	29.7778
27	72	155	2: Triangle	Married	Yes	0	irregular	0	1	1	1	1	1	0	1	0	lose	0	29.9688
22	56	165	1: Inverted Triangle	Single	Yes	not trying	regular	0	1	0	0	1	1	0	1	1	maintain	0	20.5693
26	46	158	5: Hourglass	Single	Yes	not trying	irregular	1	1	1	1	1	1	1	1	0	gain	0	18.4265
28	88	157	5: Hourglass	Married	Yes	1	irregular	1	0	1	0	1	1	1	0	1	lose	0	35.7012
45	95	168	4: Rectangle	Single	Yes	not trying	irregular	1	0	0	0	1	1	0	0	0	lose	0	33.6593
30	92	155	5: Hourglass	Single	Yes	not trying	irregular	1	0	1	1	1	1	0	0	1	lose	0	38.2934
34	64	164	2: Triangle	Married	Yes	not trying	regular	0	1	1	1	1	1	1	1	0	lose	0	23.7954
21	99	164	3: Rounded	Single	Yes	not trying	irregular	1	0	0	1	1	0	1	1	0	lose	0	36.8084
34	85	169	2: Triangle	Married	Yes	not trying	irregular	1	0	1	0	1	1	1	1	0	lose	0	29.7609
37	87	151	3: Rounded	Single	Yes	not trying	regular	0	1	1	1	1	1	0	1	1	lose	0	38.1562
19	46	160	4: Rectangle	Single	Yes	not trying	irregular	1	1	1	1	1	1	1	0	1	maintain	0	17.9687
32	70	153	3: Rounded	Married	Yes	1	irregular	1	1	1	0	1	1	1	1	1	lose	0	29.903
20	95	164	3: Rounded	Single	Yes	not trying	irregular	1	1	1	1	1	0	1	1	0	lose	0	35.3212
20	50	149	5: Hourglass	Single	Yes	not trying	regular	0	1	0	0	1	1	0	1	1	maintain	1	22.5215
33	64	154	2: Triangle	Single	Yes	not trying	irregular	0	1	1	1	1	1	1	1	0	lose	0	26.986
21	50	152	2: Triangle	Single	Yes	not trying	irregular	0	1	0	1	1	1	1	0	0	maintain	1	21.6413
25	63	160	5: Hourglass	Single	Yes	not trying	irregular	0	1	1	1	1	1	1	1	0	maintain	1	24.6094
30	55	158	5: Hourglass	Married	Yes	0	irregular	0	0	0	0	0	0	0	1	0	maintain	1	22.0317
20	120	160	2: Triangle	Single	Yes	not trying	irregular	1	1	1	1	1	1	1	1	0	lose	1	46.875
36	84	160	2: Triangle	Married	Yes	0	regular	0	1	0	1	1	1	1	1	0	lose	0	32.8125
23	66	162	2: Triangle	Single	Yes	not trying	regular	1	1	1	1	1	1	0	1	0	maintain	0	25.1486
24	87	169	2: Triangle	Single	Yes	not trying	irregular	1	0	1	1	1	0	0	1	0	lose	1	30.4611
34	70	159	5: Hourglass	Divorced	Yes	0	regular	1	1	1	0	1	0	0	1	0	lose	0	27.6888
35	62	158	2: Triangle	Married	Yes	1	irregular	0	0	0	1	0	0	0	1	0	lose	1	24.8358
33	70	161	4: Rectangle	Single	Yes	not trying	irregular	1	0	0	0	1	1	0	1	0	lose	0	27.0051
37	80	155	2: Triangle	Married	Yes	not trying	regular	1	0	1	1	1	1	1	0	1	lose	0	33.2986
22	65	160	2: Triangle	Single	Yes	not trying	regular	1	1	0	1	1	1	1	1	0	lose	0	25.3906
26	50	159	4: Rectangle	Single	Yes	0	regular	0	1	0	1	0	0	1	1	0	maintain	1	19.7777
20	88	161	5: Hourglass	Single	Yes	not trying	irregular	1	1	0	1	1	0	0	1	0	lose	1	33.9493
26	57	161	2: Triangle	Single	Yes	not trying	irregular	0	0	1	1	1	1	0	1	0	lose	0	21.9899
25	67	156	2: Triangle	Married	Yes	0	irregular	0	0	0	1	1	1	1	1	1	lose	0	27.5312
29	83	166	5: Hourglass	Single	Yes	0	irregular	1	1	0	1	1	1	1	0	1	lose	0	30.1205
29	96	158	4: Rectangle	Married	Yes	1	regular	1	1	0	1	1	1	1	1	0	lose	0	38.4554
34	115	164	3: Rounded	Single	Yes	1	irregular	1	1	1	1	1	1	0	0	1	lose	0	42.7573
33	79	166	2: Triangle	Married	Yes	not trying	regular	0	0	1	0	1	1	0	0	0	lose	0	28.6689
38	71	156	4: Rectangle	Married	Yes	1	irregular	1	0	1	1	0	1	1	1	0	maintain	1	29.1749
40	99	165	5: Hourglass	Married	Yes	not trying	regular	0	0	0	0	0	0	0	1	0	lose	1	36.3636
33	50	155	2: Triangle	Married	Yes	1	regular	1	1	1	1	0	1	1	1	0	gain	1	20.8117
22	70	157	5: Hourglass	Single	Yes	not trying	regular	0	0	0	1	1	0	0	1	0	lose	1	28.3987
32	90	159	3: Rounded	Single	Yes	0	irregular	0	1	0	0	0	0	0	0	0	lose	0	35.5999
24	60	169	5: Hourglass	Married	Yes	1	irregular	1	0	0	0	1	1	1	1	0	maintain	1	21.0077
22	91	170	5: Hourglass	Single	Yes	not trying	irregular	1	0	1	1	1	1	1	1	0	lose	0	31.4879
25	63	155	2: Triangle	Married	Yes	not trying	regular	1	0	1	1	1	0	0	1	0	lose	1	26.2227
36	78	162	5: Hourglass	Single	Yes	not trying	regular	0	1	1	1	1	1	0	1	0	lose	0	29.7211
22	84	165	4: Rectangle	Single	Yes	not trying	irregular	1	1	1	1	1	1	1	0	0	lose	0	30.854
23	43	160	2: Triangle	Single	Yes	0	regular	0	1	1	0	0	0	0	1	0	gain	1	16.7969
30	45	160	1: Inverted Triangle	Single	Yes	not trying	irregular	0	0	0	0	0	0	0	1	0	gain	1	17.5781
30	60	160	2: Triangle	Married	Yes	0	regular	1	0	0	0	0	0	0	1	0	lose	1	23.4375
30	83	158	5: Hourglass	Married	Yes	1	regular	0	1	1	0	1	1	1	0	1	lose	0	33.2479
24	70	165	5: Hourglass	Single	Yes	0	irregular	1	1	1	0	1	0	1	1	0	lose	1	25.7117
25	57	154	4: Rectangle	Single	Yes	not trying	irregular	1	1	0	1	0	0	1	1	0	maintain	1	24.0344
32	56	150	4: Rectangle	Divorced	Yes	not trying	irregular	1	1	1	1	1	1	1	1	0	lose	1	24.8889
31	67	153	3: Rounded	Married	Yes	0	regular	1	1	1	1	1	1	1	0	1	lose	0	28.6215
24	60	166	5: Hourglass	Single	Yes	not trying	regular	1	0	0	0	0	1	1	0	0	maintain	0	21.7738
27	52	155	5: Hourglass	Married	Yes	not trying	irregular	0	1	0	0	0	1	1	1	0	maintain	1	21.6441
32	60	176	4: Rectangle	Married	Yes	1	regular	0	0	0	0	0	1	0	1	0	maintain	1	19.3698
22	75	170	2: Triangle	Single	Yes	not trying	regular	1	1	0	0	1	0	1	1	0	lose	1	25.9516
27	86	165	2: Triangle	Married	Yes	1	irregular	0	0	1	0	1	1	0	0	1	lose	0	31.5886
23	52	156	5: Hourglass	Married	Yes	1	irregular	1	1	0	0	0	1	0	1	0	maintain	1	21.3675
35	90	164	3: Rounded	Married	Yes	1	irregular	1	0	1	1	1	1	1	0	1	lose	0	33.4622
27	67	151	4: Rectangle	Married	Yes	not trying	irregular	1	1	0	1	1	1	0	1	1	lose	0	29.3847
24	120	165	3: Rounded	Married	Yes	0	irregular	0	1	0	1	1	0	0	1	1	lose	0	44.0771
25	66	163	2: Triangle	Single	Yes	0	irregular	0	1	1	1	0	0	1	1	0	lose	0	24.841
27	46	154	4: Rectangle	Single	Yes	not trying	regular	1	1	1	1	1	1	0	1	0	gain	0	19.3962
29	62	165	2: Triangle	Single	Yes	not trying	regular	1	0	0	0	1	0	1	1	0	maintain	1	22.7732
40	75	157	2: Triangle	Married	Yes	1	irregular	0	0	1	0	1	0	0	1	0	lose	1	30.4272
35	62	158	4: Rectangle	Married	Yes	1	irregular	0	0	0	0	1	1	0	0	0	lose	0	24.8358
23	67	157	5: Hourglass	Married	Yes	1	regular	1	1	0	0	1	1	1	1	1	lose	0	27.1816
23	85	158	5: Hourglass	Single	Yes	not trying	irregular	1	0	1	1	0	0	0	1	0	lose	1	34.049
32	55	155	4: Rectangle	Single	Yes	not trying	irregular	0	0	0	0	0	0	0	1	0	maintain	1	22.8928
30	56	159	1: Inverted Triangle	Married	Yes	1	irregular	0	1	0	0	0	0	0	1	0	maintain	1	22.151
30	68	162	3: Rounded	Married	Yes	not trying	irregular	1	1	1	1	1	1	1	0	1	gain	1	25.9107
40	77	165	2: Triangle	Married	Yes	not trying	irregular	1	0	1	1	1	1	0	1	1	lose	0	28.2828
31	55	163	4: Rectangle	Married	Yes	1	irregular	1	1	1	0	0	0	1	1	0	maintain	1	20.7008
36	70	150	2: Triangle	Single	Yes	not trying	regular	0	1	1	1	1	1	0	1	0	lose	0	31.1111
38	59	160	2: Triangle	Divorced	Yes	not trying	regular	0	0	1	1	1	0	0	1	1	maintain	1	23.0469
31	74	174	5: Hourglass	Single	Yes	not trying	irregular	0	0	0	0	1	0	1	1	0	lose	1	24.4418
29	76	158	3: Rounded	Single	Yes	not trying	irregular	1	1	1	1	1	1	1	0	1	lose	0	30.4438
35	99	164	5: Hourglass	Married	Yes	not trying	irregular	1	0	1	1	1	1	0	1	1	lose	0	36.8084
40	70	156	2: Triangle	Married	Yes	0	irregular	1	1	1	0	1	1	1	1	1	lose	0	28.764
29	47	154	5: Hourglass	Married	Yes	not trying	irregular	1	1	1	1	1	1	0	1	1	gain	1	19.8178
30	82	158	2: Triangle	Married	Yes	not trying	irregular	1	1	0	0	1	0	0	1	0	lose	0	32.8473
30	101	163	2: Triangle	Married	Yes	1	irregular	1	0	1	1	1	1	0	0	0	lose	0	38.0142
21	84	170	2: Triangle	Single	Yes	0	irregular	0	1	1	1	1	1	1	0	1	lose	0	29.0657
37	71	163	2: Triangle	Married	Yes	1	regular	1	0	1	1	1	1	1	1	0	lose	0	26.7229
23	87	160	4: Rectangle	Married	Yes	1	regular	1	0	0	0	0	1	1	1	0	lose	0	33.9844
24	53	158	1: Inverted Triangle	Single	Yes	not trying	irregular	1	1	0	0	1	1	1	0	1	gain	0	21.2306
22	72	159	5: Hourglass	Single	Yes	not trying	irregular	1	0	1	1	1	0	0	1	0	lose	1	28.4799
36	82	160	3: Rounded	Married	Yes	not trying	regular	1	0	1	1	0	1	1	1	0	lose	0	32.0312
32	75	168	4: Rectangle	Married	Yes	not trying	regular	0	0	1	0	1	1	1	1	0	lose	0	26.5731
27	98	170	5: Hourglass	Married	Yes	0	irregular	1	1	0	0	1	1	1	0	0	lose	0	33.91
28	53	158	5: Hourglass	Single	Yes	not trying	regular	1	1	0	0	0	0	0	1	0	maintain	1	21.2306
25	63	156	5: Hourglass	Single	Yes	not trying	regular	1	1	1	1	0	1	1	1	1	maintain	0	25.8876
34	64	159	2: Triangle	Single	Yes	not trying	regular	0	0	1	0	1	1	0	1	0	lose	0	25.3155
27	66	163	5: Hourglass	Married	Yes	not trying	irregular	1	1	0	1	1	1	1	1	0	lose	0	24.841
41	75	173	2: Triangle	Single	Yes	not trying	irregular	1	0	1	0	0	0	0	1	0	maintain	1	25.0593
24	80	157	2: Triangle	Single	Yes	not trying	irregular	0	0	0	0	1	0	0	1	0	lose	0	32.4557
20	78	172	4: Rectangle	Married	Yes	1	regular	1	0	0	0	1	1	1	1	0	maintain	0	26.3656
42	82	164	2: Triangle	Married	Yes	0	irregular	1	0	1	1	0	1	1	1	0	lose	1	30.4878
34	60	164	5: Hourglass	Married	Yes	not trying	regular	0	1	0	1	1	1	0	1	0	lose	0	22.3081
35	79	165	5: Hourglass	Married	Yes	not trying	irregular	1	1	0	0	1	1	1	1	1	lose	0	29.0174
18	48	162	5: Hourglass	Single	Yes	not trying	irregular	0	0	0	1	0	0	1	0	0	maintain	1	18.2899
27	45	149	5: Hourglass	Married	Yes	1	irregular	0	0	0	0	1	1	1	1	0	maintain	1	20.2694
27	70	158	5: Hourglass	Married	Yes	1	irregular	0	0	0	0	1	1	1	1	0	lose	0	28.0404
32	65	162	5: Hourglass	Married	Yes	0	regular	0	0	1	0	1	1	0	1	0	lose	1	24.7676
23	76	154	2: Triangle	Single	Yes	not trying	irregular	0	1	0	0	1	0	0	1	0	lose	0	32.0459
37	47	148	4: Rectangle	Single	Yes	not trying	irregular	0	0	0	0	1	0	0	1	0	maintain	1	21.4573
26	59	152	5: Hourglass	Married	Yes	1	regular	0	0	1	1	0	1	1	1	0	maintain	1	25.5367
22	45	153	4: Rectangle	Single	Yes	not trying	irregular	1	0	1	0	1	1	1	1	0	maintain	1	19.2234
24	68	158	1: Inverted Triangle	Single	Yes	not trying	irregular	1	1	1	1	1	1	1	0	1	lose	0	27.2392
26	68	159	1: Inverted Triangle	Married	Yes	1	irregular	0	1	1	0	1	0	0	1	0	lose	0	26.8977
45	75	165	2: Triangle	Single	Yes	not trying	regular	1	0	0	1	1	0	0	1	0	lose	1	27.5482
32	45	156	5: Hourglass	Single	Yes	0	irregular	1	0	1	1	1	0	1	1	0	gain	1	18.4911
33	78	158	5: Hourglass	Married	Yes	1	regular	1	0	0	0	0	1	0	1	0	lose	0	31.245
39	68	155	4: Rectangle	Married	Yes	1	irregular	1	1	0	0	0	0	0	1	0	lose	1	28.3039
28	52	156	5: Hourglass	Married	Yes	not trying	irregular	0	1	0	0	0	0	0	1	0	maintain	1	21.3675
26	70	156	4: Rectangle	Married	Yes	not trying	irregular	1	0	1	1	1	0	1	1	0	lose	0	28.764
39	53	153	4: Rectangle	Married	Yes	1	irregular	0	0	1	0	1	0	1	1	0	maintain	1	22.6409
30	50	155	4: Rectangle	Single	Yes	not trying	irregular	0	0	1	1	1	0	0	1	0	lose	1	20.8117
31	57	162	5: Hourglass	Married	Yes	1	regular	0	1	0	0	0	0	0	1	0	maintain	1	21.7193
37	57	157	2: Triangle	Married	Yes	not trying	irregular	1	0	1	0	0	1	1	1	0	lose	1	23.1247
29	167	159	3: Rounded	Married	Yes	1	irregular	1	1	0	1	1	1	1	0	1	lose	0	66.0575
32	83	159	4: Rectangle	Married	Yes	1	regular	1	0	1	1	1	1	1	1	0	lose	0	32.831
41	49	159	5: Hourglass	Married	Yes	not trying	regular	0	0	0	0	1	1	0	1	0	lose	0	19.3821
22	57	161	5: Hourglass	Single	Yes	not trying	regular	1	1	1	1	1	0	1	1	0	maintain	1	21.9899
26	80	160	3: Rounded	Single	Yes	not trying	regular	1	1	1	1	1	1	0	1	0	lose	0	31.25
31	58	156	2: Triangle	Married	Yes	not trying	regular	1	1	0	0	1	1	1	1	0	lose	1	23.833
31	105	166	5: Hourglass	Married	Yes	1	irregular	0	1	0	1	1	0	0	0	0	lose	0	38.1042
26	63	167	2: Triangle	Single	Yes	0	irregular	1	0	1	1	0	1	1	1	0	lose	0	22.5896
25	45	153	2: Triangle	Single	Yes	not trying	irregular	1	1	1	0	1	0	1	0	1	gain	0	19.2234
35	77	160	5: Hourglass	Married	Yes	not trying	regular	1	0	1	0	1	0	0	1	0	lose	1	30.0781
29	109	156	2: Triangle	Single	Yes	not trying	irregular	1	1	0	1	1	1	1	0	1	lose	0	44.7896
23	75	163	2: Triangle	Single	Yes	not trying	irregular	0	1	0	0	1	1	1	1	0	lose	0	28.2284
27	60	167	2: Triangle	Single	Yes	0	regular	0	1	1	0	0	1	0	1	0	gain	1	21.5139
37	54	155	5: Hourglass	Single	Yes	not trying	irregular	1	0	0	0	0	0	0	1	0	lose	1	22.4766
35	60	150	2: Triangle	Married	Yes	1	irregular	1	0	1	1	1	1	1	1	0	lose	0	26.6667
33	64	161	5: Hourglass	Single	Yes	not trying	regular	0	0	0	0	1	0	1	1	0	lose	0	24.6904
48	74	160	4: Rectangle	Married	Yes	1	irregular	1	0	1	1	1	1	0	1	0	lose	0	28.9062
29	103	172	5: Hourglass	Single	Yes	not trying	regular	0	0	1	1	0	0	0	1	0	lose	1	34.8161
31	84	164	2: Triangle	Single	Yes	not trying	regular	1	1	1	1	1	0	1	0	0	lose	0	31.2314
44	67	162	5: Hourglass	Married	Yes	not trying	irregular	0	0	0	0	1	1	0	0	0	lose	0	25.5296
24	52	156	2: Triangle	Single	Yes	not trying	irregular	1	1	0	0	1	0	0	1	0	gain	1	21.3675
41	80	164	3: Rounded	Single	Yes	not trying	regular	0	1	1	1	1	0	0	1	0	lose	1	29.7442
26	68	162	5: Hourglass	Single	Yes	not trying	irregular	1	0	1	0	1	1	1	1	1	maintain	1	25.9107
36	63	159	5: Hourglass	Divorced	Yes	not trying	irregular	0	1	0	0	1	1	1	1	0	maintain	1	24.9199
32	75	162	5: Hourglass	Married	Yes	1	irregular	0	1	0	0	1	1	1	0	0	lose	1	28.578
20	63	163	4: Rectangle	Single	Yes	not trying	irregular	1	1	0	0	0	0	1	0	0	lose	1	23.7118
23	68	152	2: Triangle	Single	Yes	not trying	regular	1	1	1	1	1	1	1	1	0	lose	1	29.4321
32	62	156	2: Triangle	Married	Yes	not trying	irregular	1	0	1	1	1	1	1	1	1	lose	0	25.4767
41	130	162	4: Rectangle	Married	Yes	not trying	regular	1	1	1	1	1	1	1	1	1	lose	0	49.5351
25	70	160	5: Hourglass	Single	Yes	not trying	irregular	1	1	0	0	0	0	1	1	0	maintain	1	27.3437
20	74	163	3: Rounded	Single	Yes	not trying	irregular	1	0	1	1	1	1	1	1	0	lose	0	27.852
31	63	160	1: Inverted Triangle	Married	Yes	not trying	irregular	0	0	0	0	1	1	1	0	1	lose	0	24.6094
28	86	164	4: Rectangle	Married	Yes	0	irregular	0	0	1	1	0	1	0	1	0	lose	0	31.975
28	115	169	3: Rounded	Single	Yes	0	irregular	1	0	0	0	1	1	0	1	1	lose	0	40.2647
32	62	156	5: Hourglass	Married	Yes	not trying	irregular	1	1	1	1	1	1	1	0	0	lose	0	25.4767
30	66	171	4: Rectangle	Single	Yes	not trying	regular	1	1	1	1	0	0	1	1	0	gain	1	22.571
31	78	155	2: Triangle	Single	Yes	not trying	irregular	1	1	1	1	1	1	0	1	1	lose	0	32.4662
38	109	168	5: Hourglass	Divorced	Yes	not trying	regular	1	0	0	1	1	1	0	0	0	lose	0	38.6196
37	99	156	3: Rounded	Married	Yes	1	irregular	1	1	1	0	1	1	1	1	0	lose	0	40.6805
24	48	168	1: Inverted Triangle	Single	Yes	not trying	irregular	0	1	1	1	1	0	0	1	0	gain	1	17.0068
25	60	160	1: Inverted Triangle	Married	Yes	not trying	regular	1	1	1	1	1	1	1	0	1	lose	0	23.4375
34	55	151	4: Rectangle	Single	Yes	not trying	irregular	0	0	1	1	1	1	0	1	0	lose	0	24.1217
19	68	149	5: Hourglass	Single	Yes	not trying	regular	1	1	0	0	0	0	0	1	0	lose	1	30.6293
23	100	160	2: Triangle	Married	Yes	0	regular	1	0	1	1	1	1	1	1	1	lose	0	39.0625
30	45	152	4: Rectangle	Single	Yes	not trying	irregular	1	1	0	1	1	1	0	0	0	maintain	0	19.4771
21	95	156	3: Rounded	Single	Yes	not trying	irregular	1	1	1	0	1	1	1	1	0	lose	0	39.0368
33	75	162	2: Triangle	Married	Yes	not trying	irregular	1	1	1	0	1	0	1	1	0	lose	0	28.578
36	79	160	5: Hourglass	Married	Yes	0	irregular	0	0	0	0	1	0	0	1	0	lose	1	30.8594
38	99	171	3: Rounded	Single	Yes	not trying	irregular	1	1	1	1	1	0	1	1	1	lose	0	33.8566
19	100	166	5: Hourglass	Single	Yes	not trying	regular	1	1	0	1	1	1	1	0	1	lose	0	36.2897
29	63	159	2: Triangle	Single	Yes	not trying	irregular	1	1	1	0	0	0	1	1	0	lose	1	24.9199
52	79	161	3: Rounded	Married	Yes	not trying	regular	1	0	0	0	1	1	0	1	0	lose	0	30.4772
27	78	165	2: Triangle	Single	Yes	not trying	regular	1	0	0	1	1	1	1	0	1	lose	0	28.6501
25	66	160	2: Triangle	Single	Yes	not trying	irregular	1	0	1	1	1	1	1	1	0	lose	0	25.7812
[truncated: 10,200 more rows]
